# Supplementary material for: 2-Hy­droxy-N-(2-hy­droxy­eth­yl)benzamide
Source: Acta Crystallogr Sect E Struct Rep Online. 2011 Jul 23;67(Pt 8):o2117. doi: 10.1107/S1600536811029175 (PMC3213558; doi:10.1107/S1600536811029175)
Supplement: Supplementary file 1 [file e-67-o2117-sup1.cif]

##############################################################################
###                                                                        ###
###           Electronic papers (Acta Crystallographica Section C)         ###
###                                                                        ###
##############################################################################
#                                                                            #
# This paper is published electronically. It meets the data-validation       #
# criteria for publication in Acta Crystallographica Section C.              #
# The submission has been checked by a Section C Co-editor though the text   #
# in _publ_section_comments is the responsibility of the authors.            #
#                                                                            #
# Electronic papers are listed in the printed contents pages of an issue of  #
# Acta Crystallographica Section C within two months of acceptance and are   #
# available by email and via the online contents pages for that issue.       #
#                                                                            #
# Software is freely available for graphical display of the structure(s) in  #
# this CIF.  For information consult the CIF home page http://www.iucr.org/  #
# cif/home.html                                                              #
#                                                                            #
#            Copyright International Union of Crystallography                #
#                                                                            #
##############################################################################
data_I
_audit_creation_method     SHELXL-97
_chemical_name_systematic
;
2-Hydroxy-<i>N</i>-(2-hydroxyethyl)benzamide
;
_chemical_name_common
;
;
_chemical_formula_moiety     'C9 H11 N O3'
_chemical_formula_sum     'C9 H11 N O3'
_chemical_formula_iupac     'C9 H11 N O3'
_chemical_formula_weight     181.19
_chemical_melting_point     ?
_symmetry_cell_setting     monoclinic
_symmetry_space_group_name_H-M     'P 21/c'
_symmetry_space_group_name_Hall     '-P 2ybc'
loop_
    _symmetry_equiv_pos_as_xyz
    'x, y, z'
    '-x, y+1/2, -z+1/2'
    '-x, -y, -z'
    'x, -y-1/2, z-1/2'
_cell_length_a     8.5852(5)
_cell_length_b     12.1716(7)
_cell_length_c     9.1113(4)
_cell_angle_alpha     90.00
_cell_angle_beta     115.682(2)
_cell_angle_gamma     90.00
_cell_volume     858.04(8)
_cell_formula_units_Z     4
_cell_measurement_reflns_used     3230
_cell_measurement_theta_min     2.63
_cell_measurement_theta_max     28.22
_cell_measurement_temperature     200(2)
_exptl_crystal_description     'rod'
_exptl_crystal_colour     'colourless'
_exptl_crystal_size_max     0.385
_exptl_crystal_size_mid     0.139
_exptl_crystal_size_min     0.131
_exptl_crystal_density_diffrn     1.403
_exptl_crystal_density_meas     ?
_exptl_crystal_density_method     'not measured'
_exptl_crystal_F_000     384
_exptl_absorpt_coefficient_mu     0.106
_exptl_absorpt_correction_type     none
_exptl_absorpt_process_details     ?
_exptl_absorpt_correction_T_min     ?
_exptl_absorpt_correction_T_max     ?
_exptl_special_details     ?
_diffrn_ambient_temperature     200(2)
_diffrn_radiation_type     MoK\a
_diffrn_radiation_wavelength     0.71073
_diffrn_radiation_source     'fine-focus sealed tube'
_diffrn_radiation_monochromator     graphite
_diffrn_measurement_device_type     'Bruker APEXII CCD'
_diffrn_measurement_device     ?
_diffrn_measurement_method     '\f and \w'
_diffrn_reflns_number     7333
_diffrn_reflns_av_R_equivalents     0.0612
_diffrn_reflns_av_sigmaI/netI     0.0418
_diffrn_reflns_theta_min     2.63
_diffrn_reflns_theta_max     27.99
_diffrn_reflns_theta_full     27.99
_diffrn_measured_fraction_theta_max     0.997
_diffrn_measured_fraction_theta_full     0.997
_diffrn_reflns_limit_h_min     -7
_diffrn_reflns_limit_h_max     11
_diffrn_reflns_limit_k_min     -15
_diffrn_reflns_limit_k_max     16
_diffrn_reflns_limit_l_min     -11
_diffrn_reflns_limit_l_max     11
_refine_special_details
;
;
_reflns_number_total     2063
_reflns_number_gt     1561
_reflns_threshold_expression     I>2sigma(I)
_refine_ls_structure_factor_coef     Fsqd
_refine_ls_matrix_type     full
_refine_ls_R_factor_all     0.0668
_refine_ls_R_factor_gt     0.0467
_refine_ls_wR_factor_gt     0.1034
_refine_ls_wR_factor_ref     0.1128
_refine_ls_goodness_of_fit_ref     1.040
_refine_ls_restrained_S_all     1.040
_refine_ls_number_reflns     2063
_refine_ls_number_parameters     130
_refine_ls_number_restraints     0
_refine_ls_hydrogen_treatment     mixed
_refine_ls_weighting_scheme     calc
_refine_ls_weighting_details
         'calc w=1/[\s^2^(Fo^2^)+(0.0456P)^2^+0.2715P] where P=(Fo^2^+2Fc^2^)/3'
_atom_sites_solution_hydrogens     geom
_atom_sites_solution_primary     direct
_atom_sites_solution_secondary     difmap
_refine_ls_shift/su_max     0.000
_refine_ls_shift/su_mean     0.000
_refine_diff_density_max     0.264
_refine_diff_density_min     -0.210
_refine_ls_extinction_method     none
_refine_ls_extinction_coef     ?
_refine_ls_abs_structure_Flack     ?
loop_
    _atom_type_symbol
    _atom_type_description
    _atom_type_scat_dispersion_real
    _atom_type_scat_dispersion_imag
    _atom_type_scat_source
    'C' 'C' 0.0033 0.0016
                         'International Tables Vol C Tables 4.2.6.8 and 6.1.1.4'
    'H' 'H' 0.0000 0.0000
                         'International Tables Vol C Tables 4.2.6.8 and 6.1.1.4'
    'N' 'N' 0.0061 0.0033
                         'International Tables Vol C Tables 4.2.6.8 and 6.1.1.4'
    'O' 'O' 0.0106 0.0060
                         'International Tables Vol C Tables 4.2.6.8 and 6.1.1.4'
_computing_data_collection     'APEX2 (Bruker, 2010)'
_computing_cell_refinement     'SAINT (Bruker, 2010)'
_computing_data_reduction     'SAINT (Bruker, 2010)'
_computing_structure_solution     'SHELXS97 (Sheldrick, 2008)'
_computing_structure_refinement     'SHELXL97 (Sheldrick, 2008)'
_computing_molecular_graphics
             'ORTEP-3 (Farrugia, 1997) and Mercury (Macrae <i>et al.</i>, 2008)'
_computing_publication_material
                            'SHELXL97 (Sheldrick, 2008) and PLATON (Spek, 2009)'
loop_
    _atom_site_type_symbol
    _atom_site_label
    _atom_site_fract_x
    _atom_site_fract_y
    _atom_site_fract_z
    _atom_site_U_iso_or_equiv
    _atom_site_adp_type
    _atom_site_calc_flag
    _atom_site_refinement_flags
    _atom_site_occupancy
    _atom_site_symmetry_multiplicity
    _atom_site_disorder_assembly
    _atom_site_disorder_group
    O O1 0.12173(15) 0.16491(9) 0.50668(12) 0.0345(3) Uani d . 1 1 . .
    O O2 0.30777(16) 0.07953(10) 0.78461(13) 0.0385(3) Uani d . 1 1 . .
    H H82 0.234(3) 0.1262(18) 0.709(3) 0.059(6) Uiso d . 1 1 . .
    O O3 -0.01603(15) 0.12074(9) -0.05944(13) 0.0320(3) Uani d . 1 1 . .
    H H83 0.031(3) 0.188(2) -0.050(3) 0.064(7) Uiso d . 1 1 . .
    N N1 0.05024(16) 0.06865(10) 0.27683(15) 0.0265(3) Uani d . 1 1 . .
    H H71 0.055(2) 0.0087(15) 0.226(2) 0.040(5) Uiso d . 1 1 . .
    C C1 0.14136(19) 0.08091(11) 0.43613(17) 0.0245(3) Uani d . 1 1 . .
    C C2 0.26991(18) -0.00403(11) 0.53026(17) 0.0240(3) Uani d . 1 1 . .
    C C3 0.35056(19) 0.00197(12) 0.70163(17) 0.0272(3) Uani d . 1 1 . .
    C C4 0.4777(2) -0.07369(13) 0.79138(19) 0.0325(4) Uani d . 1 1 . .
    H H4 0.5303 -0.0700 0.9069 0.039 Uiso calc R 1 1 . .
    C C5 0.5277(2) -0.15370(13) 0.7143(2) 0.0341(4) Uani d . 1 1 . .
    H H5 0.6155 -0.2045 0.7768 0.041 Uiso calc R 1 1 . .
    C C6 0.4508(2) -0.16085(12) 0.54536(19) 0.0317(4) Uani d . 1 1 . .
    H H6 0.4856 -0.2162 0.4923 0.038 Uiso calc R 1 1 . .
    C C7 0.3235(2) -0.08696(12) 0.45544(18) 0.0283(3) Uani d . 1 1 . .
    H H7 0.2708 -0.0923 0.3400 0.034 Uiso calc R 1 1 . .
    C C8 -0.0703(2) 0.15326(12) 0.17864(18) 0.0280(3) Uani d . 1 1 . .
    H H8A -0.0098 0.2248 0.1976 0.034 Uiso calc R 1 1 . .
    H H8B -0.1655 0.1603 0.2118 0.034 Uiso calc R 1 1 . .
    C C9 -0.1441(2) 0.12462(13) -0.00029(18) 0.0310(3) Uani d . 1 1 . .
    H H9A -0.2021 0.0523 -0.0179 0.037 Uiso calc R 1 1 . .
    H H9B -0.2324 0.1799 -0.0633 0.037 Uiso calc R 1 1 . .
loop_
    _atom_site_aniso_label
    _atom_site_aniso_U_11
    _atom_site_aniso_U_22
    _atom_site_aniso_U_33
    _atom_site_aniso_U_12
    _atom_site_aniso_U_13
    _atom_site_aniso_U_23
    O1 0.0439(7) 0.0284(5) 0.0239(6) 0.0066(5) 0.0079(5) -0.0031(4)
    O2 0.0498(8) 0.0381(6) 0.0212(6) 0.0072(6) 0.0093(5) -0.0028(5)
    O3 0.0442(7) 0.0261(5) 0.0238(5) -0.0026(5) 0.0131(5) -0.0015(4)
    N1 0.0295(7) 0.0247(6) 0.0211(6) 0.0024(5) 0.0068(5) -0.0005(5)
    C1 0.0269(8) 0.0251(7) 0.0214(7) -0.0029(6) 0.0103(6) -0.0004(6)
    C2 0.0243(7) 0.0233(7) 0.0221(7) -0.0043(6) 0.0078(6) -0.0001(5)
    C3 0.0297(8) 0.0274(7) 0.0222(7) -0.0051(6) 0.0092(6) -0.0009(6)
    C4 0.0325(9) 0.0352(8) 0.0224(7) -0.0026(7) 0.0049(6) 0.0048(6)
    C5 0.0284(8) 0.0325(8) 0.0341(9) 0.0014(6) 0.0067(7) 0.0075(7)
    C6 0.0320(9) 0.0275(7) 0.0335(8) 0.0018(6) 0.0122(7) -0.0013(6)
    C7 0.0303(8) 0.0278(7) 0.0233(7) -0.0021(6) 0.0082(6) -0.0016(6)
    C8 0.0299(8) 0.0271(7) 0.0240(7) 0.0047(6) 0.0089(6) 0.0026(6)
    C9 0.0293(8) 0.0315(8) 0.0231(7) 0.0030(6) 0.0029(6) 0.0005(6)
_geom_special_details
;
;
loop_
    _geom_bond_atom_site_label_1
    _geom_bond_atom_site_label_2
    _geom_bond_site_symmetry_2
    _geom_bond_distance
    _geom_bond_publ_flag
    O1 C1 . 1.2573(17) ?
    O2 C3 . 1.3559(18) ?
    O2 H82 . 0.90(2) ?
    O3 C9 . 1.4193(19) ?
    O3 H83 . 0.90(2) ?
    N1 C1 . 1.3255(18) ?
    N1 C8 . 1.4594(18) ?
    N1 H71 . 0.874(18) ?
    C1 C2 . 1.484(2) ?
    C2 C7 . 1.402(2) ?
    C2 C3 . 1.4092(19) ?
    C3 C4 . 1.391(2) ?
    C4 C5 . 1.374(2) ?
    C4 H4 . 0.9500 ?
    C5 C6 . 1.390(2) ?
    C5 H5 . 0.9500 ?
    C6 C7 . 1.378(2) ?
    C6 H6 . 0.9500 ?
    C7 H7 . 0.9500 ?
    C8 C9 . 1.512(2) ?
    C8 H8A . 0.9900 ?
    C8 H8B . 0.9900 ?
    C9 H9A . 0.9900 ?
    C9 H9B . 0.9900 ?
loop_
    _geom_angle_atom_site_label_1
    _geom_angle_atom_site_label_2
    _geom_angle_atom_site_label_3
    _geom_angle_site_symmetry_1
    _geom_angle_site_symmetry_3
    _geom_angle
    _geom_angle_publ_flag
    C3 O2 H82 . . 106.2(13) ?
    C9 O3 H83 . . 109.0(13) ?
    C1 N1 C8 . . 121.13(12) ?
    C1 N1 H71 . . 122.0(12) ?
    C8 N1 H71 . . 116.8(12) ?
    O1 C1 N1 . . 120.34(13) ?
    O1 C1 C2 . . 120.13(13) ?
    N1 C1 C2 . . 119.51(12) ?
    C7 C2 C3 . . 117.96(13) ?
    C7 C2 C1 . . 122.61(13) ?
    C3 C2 C1 . . 119.30(12) ?
    O2 C3 C4 . . 117.80(13) ?
    O2 C3 C2 . . 122.16(13) ?
    C4 C3 C2 . . 120.04(13) ?
    C5 C4 C3 . . 120.54(14) ?
    C5 C4 H4 . . 119.7 ?
    C3 C4 H4 . . 119.7 ?
    C4 C5 C6 . . 120.44(14) ?
    C4 C5 H5 . . 119.8 ?
    C6 C5 H5 . . 119.8 ?
    C7 C6 C5 . . 119.45(14) ?
    C7 C6 H6 . . 120.3 ?
    C5 C6 H6 . . 120.3 ?
    C6 C7 C2 . . 121.56(14) ?
    C6 C7 H7 . . 119.2 ?
    C2 C7 H7 . . 119.2 ?
    N1 C8 C9 . . 110.64(12) ?
    N1 C8 H8A . . 109.5 ?
    C9 C8 H8A . . 109.5 ?
    N1 C8 H8B . . 109.5 ?
    C9 C8 H8B . . 109.5 ?
    H8A C8 H8B . . 108.1 ?
    O3 C9 C8 . . 112.70(13) ?
    O3 C9 H9A . . 109.1 ?
    C8 C9 H9A . . 109.1 ?
    O3 C9 H9B . . 109.1 ?
    C8 C9 H9B . . 109.1 ?
    H9A C9 H9B . . 107.8 ?
loop_
    _geom_torsion_atom_site_label_1
    _geom_torsion_atom_site_label_2
    _geom_torsion_atom_site_label_3
    _geom_torsion_atom_site_label_4
    _geom_torsion_site_symmetry_1
    _geom_torsion_site_symmetry_2
    _geom_torsion_site_symmetry_3
    _geom_torsion_site_symmetry_4
    _geom_torsion
    _geom_torsion_publ_flag
    C8 N1 C1 O1 . . . . 2.0(2) ?
    C8 N1 C1 C2 . . . . -176.53(12) ?
    O1 C1 C2 C7 . . . . -166.39(14) ?
    N1 C1 C2 C7 . . . . 12.2(2) ?
    O1 C1 C2 C3 . . . . 9.4(2) ?
    N1 C1 C2 C3 . . . . -172.01(13) ?
    C7 C2 C3 O2 . . . . 179.76(13) ?
    C1 C2 C3 O2 . . . . 3.8(2) ?
    C7 C2 C3 C4 . . . . -0.7(2) ?
    C1 C2 C3 C4 . . . . -176.74(13) ?
    O2 C3 C4 C5 . . . . -179.44(14) ?
    C2 C3 C4 C5 . . . . 1.0(2) ?
    C3 C4 C5 C6 . . . . -0.7(2) ?
    C4 C5 C6 C7 . . . . 0.0(2) ?
    C5 C6 C7 C2 . . . . 0.3(2) ?
    C3 C2 C7 C6 . . . . 0.1(2) ?
    C1 C2 C7 C6 . . . . 175.95(13) ?
    C1 N1 C8 C9 . . . . 174.38(13) ?
    N1 C8 C9 O3 . . . . -63.35(16) ?
loop_
    _geom_hbond_atom_site_label_D
    _geom_hbond_atom_site_label_H
    _geom_hbond_atom_site_label_A
    _geom_hbond_site_symmetry_A
    _geom_hbond_distance_DH
    _geom_hbond_distance_HA
    _geom_hbond_distance_DA
    _geom_hbond_angle_DHA
    O2 H82 O1 . 0.90(2) 1.73(2) 2.5570(15) 150(2)
    O3 H83 O1 4_565 0.90(2) 1.93(2) 2.8197(15) 168.3(19)
    N1 H71 O3 3 0.874(18) 2.113(19) 2.9697(16) 166.6(17)
    C4 H4 O2 3_657 0.95 2.54 3.4864(19) 173.3
    C7 H7 O3 3 0.95 2.57 3.4496(19) 154.6
data_global
_journal_date_recd_electronic     2011-07-12
_journal_date_accepted     2011-07-19
_journal_name_full     'Acta Crystallographica, Section E'
_journal_year     2011
_journal_volume     67
_journal_issue      8
_journal_page_first     eo2117
_journal_page_last     eo2117
_journal_paper_category     QO
_journal_coeditor_code     QM2017
_publ_contact_author_name     'Dr Richard Betz'
_publ_contact_author_address
;
Department of Chemistry
Nelson Mandela Metropolitan University
Summerstrand Campus (South)
University Way
Summerstrand
PO Box 77000
Port Elizabeth
6031
South Africa
;
_publ_contact_author_email     'richard.betz@webmail.co.za'
_publ_contact_author_fax     '+27-41-504-4236'
_publ_contact_author_phone     '+27-41-504-4285'
_publ_section_title
;
2-Hydroxy-<i>N</i>-(2-hydroxyethyl)benzamide
;
loop_
    _publ_author_name
    _publ_author_address
    'Betz, Richard'
;
Nelson Mandela Metropolitan University
Summerstrand Campus
Department of Chemistry
University Way
Summerstrand
PO Box 77000
Port Elizabeth 6031
South Africa
;
    'Gerber, Thomas'
;
Nelson Mandela Metropolitan University
Summerstrand Campus
Department of Chemistry
University Way
Summerstrand
PO Box 77000
Port Elizabeth 6031
South Africa
;
    'Hosten, Eric'
;
Nelson Mandela Metropolitan University
Summerstrand Campus
Department of Chemistry
University Way
Summerstrand
PO Box 77000
Port Elizabeth 6031
South Africa
;
    'Schalekamp, Henk'
;
Nelson Mandela Metropolitan University
Summerstrand Campus
Department of Chemistry
University Way
Summerstrand
PO Box 77000
Port Elizabeth 6031
South Africa
;
_publ_section_abstract
;
In the title compound, C~9~H~11~NO~3~, a derivative of salicylamide, the
intracyclic C---C---C angles span the range 117.96(13)--121.56(14)\%. An
intramolecular hydrohen bond occurs. In the crystal, intermolecular O---H...O
and N---H...O hydrogen bonds occur and C---H...O contacts connect the molecules
into a three-dimensional network. The closest intercentroid distance between
two \p-systems is 3.8809(10) \%A.
;
_publ_section_comment
;
Chelate ligands have found widespread use in coordination chemistry due to the
enhanced thermodynamic stability of resultant coordination compounds in
relation to coordination compounds exclusively applying comparable monodentate
ligands (Gade, 1998). Combining different donor atoms, a molecular
set-up to
accomodate a large variety of metal centers of variable Lewis acidity is at
hand. In this aspect, <i>N</i>-(2-hydroxyethyl)-salicylamide seemed of
interest due to its possible use as a strictly neutral or, depending on the pH
value, as an anionic or cationic ligand. In addition, due to the set-up of its
functional groups, it may act as mono-, bi-, tri- or even tetradentate ligand
offering the possibility to create chelate rings of various size. The
intriguing combination of a secondary amino group, a keto group as well as an
aliphatic and an aromatic hydroxyl group classifies the title compound as a
highly versatile ligand. To enable comparative studies in terms of bond
lengths and angles in envisioned coordination compounds, we determined the
molecular and crystal structure of the title compound. Information about the
crystal structure of <i>N</i>-acetylsalicylamide (Vyas <i>et al.</i>,
1987) is
available in the literature.
Due to the possible resonance between the amide group and the aromatic system,
a projection of the molecule shows nearly all atoms to reside in the same
plane. The only marked exception from this finding is the aliphatic hydroxyl
group which adopts a staggered conformation with respect to the plane of the
phenyl moiety. Intracyclic C--C--C angles span a range from
117.96(13)--121.56(14) \%. The least-squares planes defined by the carbon
atoms of the aromatic system on the one hand and the CON-motif of the amide
group on the other hand intersect at an angle of 11.71(20) \% (Fig. 1). This
finding is in good agreement with values reported for other salicylic
acid-derived amides whose crystal structural data have been deposited with the
Cambridge Structural Database (Allen, 2002; Fig. 2).
In the crystal structure, intra- as well as intermolecular hydrogen bonds are
obvious. The intramolecular hydrogen bond is formed between the hydrogen atom
of the hydroxyl group bonded to the aromatic system and the oxygen atom of the
keto group, with the latter one also serving as acceptor for one
intermolecular hydrogen bond stemming from the aliphatic hydroxyl group. The
amino group acts as donor in a hydrogen bond applying the aliphatic hydroxyl
group's oxygen atom as acceptor. Apart from these classical hydrogen bonds,
C--H...O contacts are observed whose range falls by more than 0.1 below the
sum of van-der-Waals radii of the atoms participating. These contacts are
manifest between the CH group in <i>ortho</i> position to the hydroxyl group
on the aromatic system and the O atom of this hydroxyl group in the
neighbouring molecule thus connecting the molecules to centrosymmetric dimers.
A second C--H...O contact can be observed between one of the aromatic CH
groups and the O atom of the aliphatic hydroxyl group (Fig. 2). In terms of
graph-set analysis (Etter <i>et al.</i>, 1990; Bernstein <i>et al.</i>,
1995),
the descriptor for the classical hydrogen bonds is
<i>S</i>(6)<i>C</i>^1^~1~(7)<i>R</i>^2^~2~(10) on the unitary level while a
description of the C--H...O contatcs necessitates a
<i>C</i>^1^~1~(8)<i>R</i>^2^~2~(8) descriptor on the same level. In total, the
molecules are connected to a three-dimensional network. The closest
intercentroid distance between two \p-systems was found at 3.8809(10) \%A.
The packing of the title compound is shown in Figure 4.
;
_publ_section_acknowledgements
;
The authors thank Ms Brogan Neil-Schutte for helpful discussions.
;
_publ_section_references
;
Allen, F. H. (2002). <i>Acta Cryst.</i> B<b>58</b>, 380--388.
Bernstein, J., Davis, R. E., Shimoni, L. & Chang, N.-L. (1995).
<i>Angew. Chem. Int. Ed. Engl.</i> <b>34</b>, 1555--1573.
Bruker  (2010). <i>APEX2</i> and <i>SAINT</i>. Bruker AXS Inc.,
Madison, Wisconsin, USA.
Etter, M. C., MacDonald, J. C. & Bernstein, J. (1990). <i>Acta
Cryst.</i> B<b>46</b>, 256--262.
Farrugia, L. J. (1997). <i>J. Appl. Cryst.</i> <b>30</b>, 565.
Gade, L. H. (1998). <i>Koordinationschemie</i>, 1. Auflage. Weinheim:
Wiley--VCH.
Macrae, C. F., Bruno, I. J., Chisholm, J. A., Edgington, P. R., McCabe,
P., Pidcock, E., Rodriguez-Monge, L., Taylor, R., van de Streek, J. & Wood, P.
A. (2008). <i>J. Appl. Cryst.</i> <b>41</b>, 466--470.
Sheldrick, G. M. (2008). <i>Acta Cryst.</i> A<b>64</b>, 112--122.
Spek, A. L. (2009). <i>Acta Cryst.</i> D<b>65</b>, 148--155.
Vyas, K., Mohan Rao, V. & Manohar, H. (1987). <i>Acta Cryst.</i>
C<b>43</b>, 1201--1204.
;
_publ_section_related_literature
;
For the crystal structure of <i>N</i>-acetylsalicylamide, see: Vyas <i>et
al.</i> (1987). For graph-set analysis of hydrogen bonds, see: Etter
<i>et
al.</i> (1990); Bernstein <i>et al.</i> (1995). Structures
containing similar
dihedral angles were retrieved from the Cambridge Structural Database (Allen,
2002).
For the use of chelate ligands in coordination chemistry, see: Gade (1998).
;
_publ_section_exptl_prep
;
The compound was obtained commercially (Aldrich). Crystals suitable for the
X-ray diffraction study were taken directly from the provided compound.
;
_publ_section_exptl_refinement
;
Carbon-bound H atoms were placed in calculated positions (C---H 0.95 \%A for
aromatic C atoms and C---H 0.99 \%A for methylene groups) and were included in
the refinement in the riding model approximation, with <i>U</i>(H) set to
1.2<i>U</i>~eq~(C). The H atoms of the hydroxyl groups as well as the amine
group were located on a difference Fourier map and refined with individual
thermal parameters.
;
