# Supplementary material for: 2-Hy­droxy-N-(2-hy­droxy­eth­yl)benzamide
Source: Acta Crystallogr Sect E Struct Rep Online. 2011 Jul 23;67(Pt 8):o2117. doi: 10.1107/S1600536811029175 (PMC3213558; doi:10.1107/S1600536811029175)
Supplement: Supplementary file 3 [file e-67-o2117-Isup3.hkl]

# 
# h,k,l, Fc-squared, Fo-squared, sigma(Fo-squared) and status flag 
# 
data_I
_shelx_title ' ba271_s in P2(1)/c' 
_shelx_refln_list_code          4 
_shelx_F_calc_maximum       87.60 
_exptl_crystal_F_000       384.00 
_reflns_d_resolution_high  0.7571 
 
loop_ 
 _symmetry_equiv_pos_as_xyz 
 'x, y, z' 
 '-x, y+1/2, -z+1/2' 
 '-x, -y, -z' 
 'x, -y-1/2, z-1/2' 
 
_cell_length_a     8.5852 
_cell_length_b    12.1716 
_cell_length_c     9.1113 
_cell_angle_alpha  90.000 
_cell_angle_beta  115.682 
_cell_angle_gamma  90.000 
 
_shelx_F_squared_multiplier     1.000 
 
loop_ 
 _refln_index_h 
 _refln_index_k 
 _refln_index_l 
 _refln_F_squared_calc 
 _refln_F_squared_meas 
 _refln_F_squared_sigma 
 _refln_observed_status 
   1   0   0      745.41      666.34      1.44 o 
   2   0   0     1992.44     1932.22     31.76 o 
   3   0   0       90.37       86.44      1.74 o 
   4   0   0       71.95       66.82      1.95 o 
   5   0   0     1195.91     1275.64     53.36 o 
   6   0   0      386.80      432.50      9.95 o 
   7   0   0       68.05       64.14      5.73 o 
   8   0   0        1.21        2.37      2.59 o 
   9   0   0        0.04        0.30      2.74 o 
  10   0   0       95.49       92.59      5.77 o 
   1   1   0        9.89       11.47      0.50 o 
   2   1   0       90.30       89.02      1.06 o 
   3   1   0        1.81        0.49      0.58 o 
   4   1   0       12.99       13.54      0.73 o 
   5   1   0      122.44      123.19      5.35 o 
   6   1   0       44.59       38.43      3.31 o 
   7   1   0       38.74       37.30      2.11 o 
   8   1   0        0.09        1.92      1.80 o 
   9   1   0        2.93        3.35      2.01 o 
  10   1   0        0.39       -0.17      2.27 o 
   0   2   0     4344.81     4062.80     14.72 o 
   1   2   0      158.75      161.14      2.59 o 
   2   2   0     1174.68     1174.02     15.25 o 
   3   2   0     1243.66     1318.57     28.88 o 
   4   2   0       48.09       56.30      2.31 o 
   5   2   0       95.40       94.07      4.15 o 
   6   2   0       60.99       64.00      2.17 o 
   7   2   0        0.37        3.52      3.44 o 
   8   2   0        0.06        0.26      1.80 o 
   9   2   0       16.73       15.80      3.22 o 
  10   2   0       12.51       10.13      3.25 o 
   1   3   0       77.74       78.17      2.44 o 
   2   3   0      102.70      100.97      2.19 o 
   3   3   0        0.00        0.69      0.81 o 
   4   3   0      133.35      134.32      6.16 o 
   5   3   0        1.02       -0.85      1.38 o 
   6   3   0        0.16       -1.26      1.26 o 
   7   3   0        2.76       16.53      8.99 o 
   8   3   0       24.39       21.24      2.14 o 
   9   3   0        1.27        1.70      2.88 o 
  10   3   0        0.32        0.44      3.18 o 
   0   4   0     7169.17     7025.90    274.47 o 
   1   4   0     1239.50     1214.26     32.13 o 
   2   4   0     1649.02     1717.40     18.38 o 
   3   4   0      300.88      322.63     11.39 o 
   4   4   0        0.38        0.28      1.00 o 
   5   4   0       68.41       70.25      3.92 o 
   6   4   0      119.67      122.85      2.37 o 
   7   4   0       59.50       65.95      7.58 o 
   8   4   0        5.39        1.70      2.74 o 
   9   4   0       15.93       10.65      3.18 o 
   1   5   0      243.59      254.63      4.85 o 
   2   5   0      148.76      162.35      3.13 o 
   3   5   0      168.59      185.89      5.92 o 
   4   5   0      242.84      246.34      3.35 o 
   5   5   0       65.43       69.42      5.25 o 
   6   5   0       95.87       94.07      4.44 o 
   7   5   0       35.25       46.34      5.99 o 
   8   5   0       88.77       76.76      5.03 o 
   9   5   0        2.41        3.48      3.11 o 
   0   6   0       37.50       38.96      1.43 o 
   1   6   0        7.09        9.79      0.63 o 
   2   6   0       51.59       47.29      1.65 o 
   3   6   0      293.02      294.77      3.81 o 
   4   6   0       39.27       37.49      2.80 o 
   5   6   0        0.12        0.27      1.40 o 
   6   6   0      219.32      201.74      5.25 o 
   7   6   0        7.14        5.55      2.74 o 
   8   6   0       24.38       20.19      3.18 o 
   9   6   0        3.23        1.04      3.18 o 
   1   7   0       47.60       49.71      1.56 o 
   2   7   0      143.23      145.26      4.29 o 
   3   7   0       58.25       55.14      2.45 o 
   4   7   0       16.64       15.99      1.44 o 
   5   7   0       51.05       46.22      3.03 o 
   6   7   0        1.58        7.45      5.62 o 
   7   7   0        2.58        2.37      2.74 o 
   8   7   0        0.96        1.11      2.96 o 
   9   7   0       17.67       11.31      3.48 o 
   0   8   0        4.78        3.55      1.15 o 
   1   8   0       57.62       53.43      1.73 o 
   2   8   0       15.42       15.49      0.98 o 
   3   8   0      133.91      136.89      3.07 o 
   4   8   0        4.67        4.71      1.42 o 
   5   8   0       83.60       81.37      2.50 o 
   6   8   0        0.97        1.92      1.29 o 
   7   8   0        8.04        6.49      2.01 o 
   8   8   0       51.85       44.37      5.18 o 
   1   9   0      179.40      185.35      2.42 o 
   2   9   0      260.85      262.47      2.39 o 
   3   9   0       60.48       66.69      2.18 o 
   4   9   0       58.97       60.94      2.93 o 
   5   9   0        0.31       -0.18      1.45 o 
   6   9   0        0.96       -0.94      1.36 o 
   7   9   0        1.11       -0.05      1.96 o 
   8   9   0       95.00       90.18      3.81 o 
   0  10   0        0.33        0.24      1.36 o 
   1  10   0       20.78       19.21      1.34 o 
   2  10   0      424.22      422.59      8.48 o 
   3  10   0      296.82      296.99      6.29 o 
   4  10   0        2.34        1.44      1.69 o 
   5  10   0        6.29        5.74      1.59 o 
   6  10   0       47.86       45.08      2.14 o 
   7  10   0       11.33       17.37      2.29 o 
   8  10   0       17.96       13.75      2.43 o 
   1  11   0      117.50      114.81      2.37 o 
   2  11   0      164.68      176.36      7.25 o 
   3  11   0        6.10        8.54      1.40 o 
   4  11   0       29.17       29.26      1.99 o 
   5  11   0       22.32       17.75      1.45 o 
   6  11   0        5.70        6.63      1.77 o 
   7  11   0        0.04        0.19      1.83 o 
   0  12   0      866.61      880.68      8.06 o 
   1  12   0      117.97      122.36      2.86 o 
   2  12   0       24.45       29.94      4.55 o 
   3  12   0        0.10       -0.25      1.36 o 
   4  12   0       13.48       15.55      1.63 o 
   5  12   0      228.42      242.99      3.02 o 
   6  12   0        0.17        0.37      1.45 o 
   1  13   0        2.78        1.64      1.15 o 
   2  13   0       66.46       66.50      4.55 o 
   3  13   0        8.94        9.63      1.53 o 
   4  13   0        6.73        4.99      1.58 o 
   5  13   0       40.51       47.65      2.33 o 
   6  13   0        8.72        6.20      1.57 o 
   0  14   0      323.40      319.23     22.81 o 
   1  14   0       10.20        8.22      1.49 o 
   2  14   0        0.07       -1.65      1.65 o 
   3  14   0        6.60        6.08      1.61 o 
   4  14   0        4.74        4.23      1.65 o 
   5  14   0       53.37       58.51      2.48 o 
   1  15   0        5.19        3.66      1.86 o 
   2  15   0       20.12       20.36      2.14 o 
   3  15   0        1.94        3.00      1.67 o 
   0  16   0        2.99        3.77      2.96 o 
   1  16   0       21.41       19.97      3.25 o 
 -10   1   1       46.93       45.54      3.55 o 
  -9   1   1        0.74       -0.34      1.91 o 
  -8   1   1       50.10       51.71      3.06 o 
  -7   1   1       10.39        8.15      1.73 o 
  -6   1   1      184.96      174.87      3.14 o 
  -5   1   1      953.56      942.53      8.90 o 
  -4   1   1       61.85       55.12      1.56 o 
  -3   1   1      371.78      342.40      6.61 o 
  -2   1   1     6018.50     5576.25    119.96 o 
  -1   1   1        0.67        1.24      0.15 o 
   0   1   1     1383.22     1315.85     42.65 o 
   1   1   1     3084.41     3226.72     59.59 o 
   2   1   1       17.73       16.19      0.71 o 
   3   1   1       69.23       72.55      1.31 o 
   4   1   1      281.55      277.40      1.96 o 
   5   1   1       37.33       37.08      1.77 o 
   6   1   1        7.01        8.58      1.31 o 
   7   1   1       13.65       19.45      4.14 o 
   8   1   1       41.49       33.10      2.66 o 
   9   1   1        6.64        5.17      2.22 o 
 -10   2   1       14.48       10.06      3.18 o 
  -9   2   1       12.31       12.68      2.09 o 
  -8   2   1       52.52       46.20      4.01 o 
  -7   2   1      301.56      301.84      8.40 o 
  -6   2   1       58.31       61.70      5.79 o 
  -5   2   1      300.79      314.00      8.84 o 
  -4   2   1        2.78        3.64      0.56 o 
  -3   2   1      122.82      124.88      2.91 o 
  -1   2   1      751.97      696.31      8.48 o 
   0   2   1     1590.01     1487.73     41.09 o 
   1   2   1      834.20      873.66     20.50 o 
   2   2   1      323.61      356.70      5.20 o 
   3   2   1     3494.27     3764.01     29.21 o 
   4   2   1       35.19       42.36      1.71 o 
   5   2   1       13.40       12.73      1.20 o 
   6   2   1        7.49        7.15      1.29 o 
   7   2   1       15.58       18.80      7.02 o 
   8   2   1       69.35       62.95      3.35 o 
   9   2   1      181.97      172.51      4.31 o 
 -10   3   1        4.76       -3.03      3.03 o 
  -9   3   1        0.29        1.85      2.74 o 
  -8   3   1        2.88        5.34      2.00 o 
  -7   3   1       19.40       23.79      8.21 o 
  -6   3   1        7.96        8.84      1.77 o 
  -5   3   1        1.96        1.38      0.78 o 
  -4   3   1       94.73      107.67      1.57 o 
  -3   3   1      703.46      707.60      9.48 o 
  -2   3   1     2864.25     2849.72     30.73 o 
  -1   3   1     1695.58     1624.38     19.87 o 
   0   3   1      141.46      130.03      2.94 o 
   1   3   1      438.46      417.98     11.43 o 
   2   3   1      327.12      301.21      5.11 o 
   3   3   1     1346.39     1501.21     19.40 o 
   4   3   1      376.92      372.92      4.78 o 
   5   3   1      194.50      195.77      3.55 o 
   6   3   1       36.77       39.40      1.92 o 
   7   3   1        2.91        9.06      4.26 o 
   8   3   1       49.32       46.37      3.35 o 
   9   3   1      169.99      155.80      4.29 o 
 -10   4   1       18.14       10.65      3.25 o 
  -9   4   1        0.23        1.55      2.81 o 
  -8   4   1       47.55       43.78      4.44 o 
  -7   4   1        0.08        1.61      2.85 o 
  -6   4   1        0.92        2.22      2.22 o 
  -5   4   1      228.21      230.98      9.06 o 
  -4   4   1      279.41      292.52      7.66 o 
  -3   4   1      118.93      125.96      3.06 o 
  -2   4   1      561.43      534.24     11.91 o 
  -1   4   1        4.41        1.25      0.39 o 
   0   4   1      128.20      134.19      2.63 o 
   1   4   1     1151.14     1175.05     29.55 o 
   2   4   1      522.95      606.56     24.29 o 
   3   4   1      306.24      328.15      4.14 o 
   4   4   1      332.56      361.03      5.32 o 
   5   4   1        0.20       -0.67      2.29 o 
   6   4   1        9.78       12.70      1.96 o 
   7   4   1       24.69       34.66     10.54 o 
   8   4   1        2.17        4.81      2.96 o 
   9   4   1       51.61       39.56      3.92 o 
 -10   5   1        0.32       -0.37      3.18 o 
  -9   5   1        3.98       -0.22      2.88 o 
  -8   5   1       68.49       62.41      4.66 o 
  -7   5   1       52.20       48.51      4.29 o 
  -6   5   1       77.14       75.97      3.48 o 
  -5   5   1        2.35        2.33      1.27 o 
  -4   5   1      328.80      350.89      8.68 o 
  -3   5   1      108.10      114.91      3.94 o 
  -2   5   1      362.98      356.30      6.53 o 
  -1   5   1      170.71      185.37      3.38 o 
   0   5   1     1061.36     1158.14     14.67 o 
   1   5   1        3.84        2.27      0.68 o 
   2   5   1        3.01        2.07      1.77 o 
   3   5   1      105.86      101.88      2.66 o 
   4   5   1       15.71       15.83      1.75 o 
   5   5   1        8.98        6.66      2.44 o 
   6   5   1       87.18       69.96      4.51 o 
   7   5   1       40.81       47.49      3.73 o 
   8   5   1       20.27       17.67      3.18 o 
   9   5   1       22.66       17.08      3.48 o 
  -9   6   1       12.69       12.72      3.18 o 
  -8   6   1       11.33       10.58      2.88 o 
  -7   6   1        0.59        0.15      2.51 o 
  -6   6   1       10.14       12.83      3.40 o 
  -5   6   1       44.53       44.52      1.96 o 
  -4   6   1        0.28        0.20      1.14 o 
  -3   6   1        0.01       -0.65      0.86 o 
  -2   6   1       20.04       17.26      0.97 o 
  -1   6   1        5.50        6.22      0.59 o 
   0   6   1       77.96       83.26      1.68 o 
   1   6   1      347.18      361.98      3.99 o 
   2   6   1      401.70      433.91      3.76 o 
   3   6   1      179.31      190.20      4.66 o 
   4   6   1       55.40       63.39      3.06 o 
   5   6   1       20.85       21.18      2.03 o 
   6   6   1        1.20       -2.44      2.44 o 
   7   6   1        1.67        2.22      2.74 o 
   8   6   1       29.20       26.84      3.48 o 
   9   6   1        3.11        0.00      3.25 o 
  -9   7   1        0.12       -0.67      3.11 o 
  -8   7   1       14.97        9.98      3.03 o 
  -7   7   1       24.91       22.92      2.96 o 
  -6   7   1       19.22       23.13      4.71 o 
  -5   7   1       65.71       63.78      2.18 o 
  -4   7   1      394.72      398.84      3.95 o 
  -3   7   1       64.25       70.40      1.93 o 
  -2   7   1       68.07       68.89      1.68 o 
  -1   7   1      234.00      237.33      2.14 o 
   0   7   1        0.03        0.39      0.61 o 
   1   7   1      863.04      976.07      9.86 o 
   2   7   1      321.09      339.79      2.18 o 
   3   7   1      253.30      265.46      3.52 o 
   4   7   1        9.66        9.51      1.88 o 
   5   7   1        5.88        4.06      1.87 o 
   6   7   1      440.80      379.74      6.66 o 
   7   7   1        4.52        2.51      2.88 o 
   8   7   1        1.01       -2.96      3.03 o 
  -9   8   1        7.98       10.45      2.35 o 
  -8   8   1       77.94       74.00      4.10 o 
  -7   8   1        7.04        5.48      1.91 o 
  -6   8   1        0.13        0.52      1.25 o 
  -5   8   1      170.46      162.94      4.16 o 
  -4   8   1      257.67      242.99      3.03 o 
  -3   8   1       42.22       34.89      1.95 o 
  -2   8   1       12.93       13.73      1.36 o 
  -1   8   1       12.66        8.37      0.87 o 
   0   8   1      260.55      266.76      7.23 o 
   1   8   1      208.38      232.26      3.59 o 
   2   8   1       12.63       14.15      1.12 o 
   3   8   1       14.38       14.54      1.72 o 
   4   8   1       74.78       66.66      2.43 o 
   5   8   1        0.63       -0.10      1.87 o 
   6   8   1        1.03       -0.30      2.66 o 
   7   8   1        0.06        1.33      2.88 o 
   8   8   1        0.42       -0.44      3.18 o 
  -8   9   1        9.68       10.23      2.22 o 
  -7   9   1       33.64       26.15      2.25 o 
  -6   9   1        4.51        5.67      1.38 o 
  -5   9   1       39.75       32.01      4.29 o 
  -4   9   1       70.33       65.51      2.20 o 
  -3   9   1      100.78      101.57      2.35 o 
  -2   9   1      495.54      485.96      5.66 o 
  -1   9   1      130.83      117.95      1.86 o 
   0   9   1      239.43      236.19      5.87 o 
   1   9   1      273.23      288.62      4.98 o 
   2   9   1      141.43      137.05      2.03 o 
   3   9   1       75.39       85.18      3.00 o 
   4   9   1       18.49       14.43      1.55 o 
   5   9   1        0.04       -1.38      1.49 o 
   6   9   1       67.49       66.18      2.77 o 
   7   9   1       59.38       51.90      3.48 o 
   8   9   1        0.45        0.10      2.21 o 
  -8  10   1        1.33        5.70      2.24 o 
  -7  10   1       94.59      105.28      3.07 o 
  -6  10   1        2.31        1.52      1.40 o 
  -5  10   1        0.68        0.80      1.20 o 
  -4  10   1        6.20        4.67      1.32 o 
  -3  10   1       29.58       30.16      1.54 o 
  -2  10   1      769.72      742.35      5.04 o 
  -1  10   1       33.82       28.57      1.50 o 
   0  10   1      113.54      115.19      3.67 o 
   1  10   1       34.80       32.20      1.56 o 
   2  10   1       60.12       58.50      1.85 o 
   3  10   1       53.30       53.39      2.83 o 
   4  10   1       43.16       41.59      4.40 o 
   5  10   1       10.29        9.00      1.65 o 
   6  10   1        7.99        6.24      1.73 o 
   7  10   1        5.39        6.16      2.21 o 
  -7  11   1       87.17       98.21      3.17 o 
  -6  11   1        8.56        6.89      1.29 o 
  -5  11   1       31.47       28.99      1.63 o 
  -4  11   1        4.59        5.51      1.38 o 
  -3  11   1        0.51        0.03      1.43 o 
  -2  11   1      215.31      213.04      3.37 o 
  -1  11   1      133.90      132.77      2.10 o 
   0  11   1      472.68      485.36     12.07 o 
   1  11   1        2.50        3.06      1.00 o 
   2  11   1       14.32       18.31      2.71 o 
   3  11   1        5.74        5.17      1.37 o 
   4  11   1       28.83       30.77      2.61 o 
   5  11   1       10.72       13.99      1.78 o 
   6  11   1       10.36        8.58      1.84 o 
  -7  12   1       25.23       31.32      1.92 o 
  -6  12   1        0.01       -1.51      1.51 o 
  -5  12   1        7.27        3.79      1.35 o 
  -4  12   1       52.19       48.73      2.33 o 
  -3  12   1        0.01        0.59      1.54 o 
  -2  12   1      184.42      182.22      3.34 o 
  -1  12   1       26.67       24.92      2.79 o 
   0  12   1      180.49      188.68      2.39 o 
   1  12   1        0.97        2.29      1.27 o 
   2  12   1       78.52       71.85      2.74 o 
   3  12   1        5.29        4.56      1.43 o 
   4  12   1        0.02        0.80      1.44 o 
   5  12   1        9.39       11.35      1.50 o 
   6  12   1        0.80        1.11      1.87 o 
  -6  13   1       12.71       12.26      2.01 o 
  -5  13   1        9.59        9.52      1.49 o 
  -4  13   1       14.71       12.95      1.62 o 
  -3  13   1        1.24        1.77      1.44 o 
  -2  13   1       28.70       24.38      1.96 o 
  -1  13   1       98.96       98.51      2.25 o 
   0  13   1      413.52      437.06     11.07 o 
   1  13   1        1.71        3.42      2.44 o 
   2  13   1       24.28       25.70      1.99 o 
   3  13   1        0.17        0.62      1.44 o 
   4  13   1       24.45       25.86      1.85 o 
   5  13   1        0.47       -0.27      1.44 o 
  -5  14   1        7.04        5.88      1.54 o 
  -4  14   1        3.20        0.91      1.60 o 
  -3  14   1        8.10        7.30      1.60 o 
  -2  14   1      190.34      183.81      9.98 o 
  -1  14   1        2.45        0.51      2.27 o 
   0  14   1       16.98       17.02      1.35 o 
   1  14   1       16.00       15.02      2.18 o 
   2  14   1        0.07        0.97      2.03 o 
   3  14   1       41.45       49.65      2.58 o 
   4  14   1        8.43       11.85      1.80 o 
  -3  15   1        1.74        3.33      1.67 o 
  -2  15   1      120.11      116.12     15.86 o 
  -1  15   1        1.61        0.10      1.56 o 
   0  15   1       25.43       24.13      1.78 o 
   1  15   1        7.93        7.47      1.88 o 
   2  15   1        0.98        1.56      1.63 o 
   3  15   1       52.89       61.87      2.77 o 
   0  16   1        8.07        5.84      2.09 o 
 -10   0   2        0.05        1.29      2.00 o 
  -9   0   2      110.79      108.47      3.88 o 
  -8   0   2      206.59      203.64     13.05 o 
  -7   0   2      643.00      672.97     56.79 o 
  -6   0   2       95.39       96.44      9.39 o 
  -5   0   2      101.50      105.64      6.03 o 
  -4   0   2     1218.67     1128.28     27.07 o 
  -3   0   2     2085.07     1866.02     30.69 o 
  -2   0   2     2455.41     2114.76     54.12 o 
  -1   0   2      981.29     1002.83     32.42 o 
   0   0   2      321.55      336.02     40.09 o 
   1   0   2     3401.14     3687.75     96.16 o 
   3   0   2      259.88      281.78      3.96 o 
   4   0   2       45.51       45.63      2.41 o 
   5   0   2       13.89       13.61      1.81 o 
   6   0   2       21.08       22.16      4.81 o 
   7   0   2      814.45      851.86     26.25 o 
   8   0   2       64.58       65.22      4.81 o 
   9   0   2       14.70       13.83      3.40 o 
 -10   1   2        4.82        1.34      1.66 o 
  -9   1   2        0.02       -1.00      1.95 o 
  -8   1   2        3.92        2.18      1.95 o 
  -7   1   2       65.61       58.83      5.55 o 
  -6   1   2       37.67       45.67      4.17 o 
  -5   1   2       37.67       34.62      2.74 o 
  -4   1   2      106.09      102.99      2.84 o 
  -3   1   2       31.95       29.50      0.80 o 
  -2   1   2     2935.09     2770.25     47.83 o 
  -1   1   2      333.77      294.62      7.98 o 
   0   1   2      233.22      227.83      5.31 o 
   1   1   2      188.10      193.28      4.36 o 
   2   1   2      468.54      553.39     11.43 o 
   3   1   2       14.32       15.99      1.05 o 
   4   1   2       44.49       46.78      1.58 o 
   5   1   2      151.92      158.13      2.25 o 
   6   1   2       10.07       12.02      2.10 o 
   7   1   2      296.34      311.07      8.17 o 
   8   1   2        6.26        4.38      2.01 o 
   9   1   2       13.02       10.86      2.38 o 
 -10   2   2        0.78       -0.81      2.88 o 
  -9   2   2       10.17        9.17      5.58 o 
  -8   2   2        1.25        0.98      1.41 o 
  -7   2   2       14.92       17.35      5.20 o 
  -6   2   2        0.39        0.38      0.88 o 
  -5   2   2       39.50       36.73      1.41 o 
  -4   2   2      179.77      179.52      4.03 o 
  -3   2   2       62.22       58.81      0.93 o 
  -2   2   2      885.85      830.32      9.51 o 
  -1   2   2        1.71        1.54      0.90 o 
   0   2   2      757.24      736.35     20.53 o 
   1   2   2       27.26       30.11      1.37 o 
   2   2   2      198.61      237.25      5.01 o 
   3   2   2        6.15        5.77      0.79 o 
   4   2   2       17.93       14.54      1.06 o 
   5   2   2        5.60        3.97      1.30 o 
   6   2   2       72.49       76.33      3.26 o 
   7   2   2       73.48       73.63      3.95 o 
   8   2   2        9.32        8.84      2.14 o 
   9   2   2        9.23        6.82      2.33 o 
 -10   3   2       39.01       28.08      5.92 o 
  -9   3   2        3.22        4.29      2.74 o 
  -8   3   2        7.86       10.18      2.66 o 
  -7   3   2       23.16       31.66      9.31 o 
  -6   3   2        0.19        0.15      1.08 o 
  -5   3   2       16.39       19.30      1.74 o 
  -4   3   2     1206.40     1172.57     31.60 o 
  -3   3   2      143.93      146.04      1.29 o 
  -2   3   2      220.00      214.57      1.78 o 
  -1   3   2       65.14       64.52      1.90 o 
   0   3   2      338.92      362.49      7.90 o 
   1   3   2     3439.71     3736.79    175.16 o 
   2   3   2        2.24        1.56      0.62 o 
   3   3   2       29.68       31.89      1.65 o 
   4   3   2      568.49      633.28     26.36 o 
   5   3   2       32.08       34.30      1.74 o 
   6   3   2       25.34       23.54      2.08 o 
   7   3   2      233.44      238.99     12.83 o 
   8   3   2       34.20       31.71      2.48 o 
   9   3   2        7.33        7.22      2.35 o 
 -10   4   2        0.06        1.48      2.96 o 
  -9   4   2       91.66       90.96      5.03 o 
  -8   4   2       76.88       72.77      4.58 o 
  -7   4   2       60.78       62.81      3.19 o 
  -6   4   2      361.79      368.62      9.82 o 
  -5   4   2      312.86      321.02      8.58 o 
  -4   4   2     1433.64     1446.63     21.19 o 
  -3   4   2       22.04       23.04      1.48 o 
  -2   4   2      400.48      430.01      5.63 o 
  -1   4   2       40.15       37.35      1.06 o 
   0   4   2      648.28      628.13     14.42 o 
   1   4   2     2094.49     2269.00     83.53 o 
   2   4   2       35.48       37.16      2.69 o 
   3   4   2        9.50       14.87      0.79 o 
   4   4   2      155.54      162.30      3.31 o 
   5   4   2       19.90       15.59      2.12 o 
   6   4   2       84.36       85.58      7.38 o 
   7   4   2       35.61       40.97     11.46 o 
   8   4   2        1.18       -2.07      2.88 o 
 -10   5   2        9.93       10.28      3.25 o 
  -9   5   2       24.53       18.86      3.11 o 
  -8   5   2       32.45       28.03      3.03 o 
  -7   5   2       15.50       13.74      1.56 o 
  -6   5   2      259.32      254.84     15.64 o 
  -5   5   2        0.12       -0.29      1.03 o 
  -4   5   2     2529.31     2540.60     37.55 o 
  -3   5   2       10.20       10.23      0.53 o 
  -2   5   2     1011.50     1076.94     14.35 o 
  -1   5   2       28.46       42.08      0.92 o 
   0   5   2        7.53        6.74      0.64 o 
   1   5   2     1220.40     1398.49     48.62 o 
   2   5   2        0.01        0.95      0.82 o 
   3   5   2        5.22        5.74      1.81 o 
   4   5   2      267.40      286.46      8.72 o 
   5   5   2       41.11       40.75      4.22 o 
   6   5   2        4.85        1.92      2.51 o 
   7   5   2       40.96       45.50     14.20 o 
   8   5   2        0.31        0.44      2.96 o 
 -10   6   2       12.71        8.50      3.25 o 
  -9   6   2        1.71        0.15      2.81 o 
  -8   6   2        0.90        2.22      2.66 o 
  -7   6   2      170.13      175.46      9.51 o 
  -6   6   2      378.23      380.72     12.47 o 
  -5   6   2      313.39      306.69      4.89 o 
  -4   6   2      258.48      245.90      3.10 o 
  -3   6   2       37.51       31.99      1.55 o 
  -2   6   2      140.25      156.81      1.39 o 
  -1   6   2      881.42      994.95     11.60 o 
   0   6   2      580.08      649.98     20.35 o 
   1   6   2      333.98      366.66      5.66 o 
   2   6   2       83.94       99.02      3.92 o 
   3   6   2        3.07        2.46      0.87 o 
   4   6   2       43.18       41.57      3.18 o 
   5   6   2        6.44        3.18      2.51 o 
   6   6   2        6.36        2.29      2.66 o 
   7   6   2       11.24        5.84      2.96 o 
   8   6   2        0.14       -1.41      3.18 o 
  -9   7   2        0.11       -0.07      2.92 o 
  -8   7   2        0.54       -0.80      1.83 o 
  -7   7   2        4.68        9.74      3.73 o 
  -6   7   2        6.40        6.78      1.23 o 
  -5   7   2      213.90      197.59      2.79 o 
  -4   7   2      157.94      143.84      3.26 o 
  -3   7   2        0.12       -0.78      0.78 o 
  -2   7   2       82.05       79.37      2.81 o 
  -1   7   2        3.86        1.80      0.58 o 
   0   7   2       21.86       18.50      0.90 o 
   1   7   2      767.53      789.75     15.60 o 
   2   7   2      274.39      270.19      3.35 o 
   3   7   2       78.38       79.65      4.58 o 
   4   7   2       58.85       43.40      3.85 o 
   5   7   2       48.98       46.37      3.21 o 
   6   7   2        0.40       -2.66      2.66 o 
   7   7   2        0.06        0.37      2.96 o 
   8   7   2       13.20       14.42      3.48 o 
  -9   8   2        7.03        8.99      2.22 o 
  -8   8   2        7.34        4.88      2.01 o 
  -7   8   2      110.38      125.04     16.08 o 
  -6   8   2        0.04        1.27      1.23 o 
  -5   8   2        2.19        1.09      1.24 o 
  -4   8   2      707.27      685.78     12.63 o 
  -3   8   2      105.53      106.23      2.27 o 
  -2   8   2       36.12       31.46      1.64 o 
  -1   8   2      582.28      615.95      8.71 o 
   0   8   2      358.61      364.46      4.15 o 
   1   8   2        1.05        2.09      1.15 o 
   2   8   2       63.14       66.77      2.77 o 
   3   8   2       20.23       22.41      1.88 o 
   4   8   2       71.54       49.82      3.11 o 
   5   8   2        2.77        1.11      1.96 o 
   6   8   2        0.51       -1.48      2.88 o 
   7   8   2        1.37       -1.04      2.96 o 
  -9   9   2       51.75       56.08      3.61 o 
  -8   9   2        0.12       -0.66      1.99 o 
  -7   9   2        0.08        0.52      1.88 o 
  -6   9   2      121.61      126.94      8.47 o 
  -5   9   2        5.89        5.29      1.10 o 
  -4   9   2      766.17      747.10      6.65 o 
  -3   9   2        6.76        7.65      1.45 o 
  -2   9   2        5.99        5.92      0.88 o 
  -1   9   2       28.34       32.42      1.63 o 
   0   9   2        2.38        2.28      0.93 o 
   1   9   2      161.54      169.71      2.27 o 
   2   9   2      125.00      131.75      3.13 o 
   3   9   2       21.59       21.90      1.90 o 
   4   9   2       92.39       70.31      2.57 o 
   5   9   2        0.98        0.68      1.55 o 
   6   9   2       14.66        8.80      3.11 o 
   7   9   2        0.30        0.59      3.11 o 
  -8  10   2        2.86        4.77      2.37 o 
  -7  10   2        0.56        4.70      2.70 o 
  -6  10   2        5.36        5.96      1.20 o 
  -5  10   2        1.27        0.59      1.11 o 
  -4  10   2      261.86      257.40      4.95 o 
  -3  10   2       16.86       14.35      1.61 o 
  -2  10   2        8.89        9.56      0.96 o 
  -1  10   2       44.58       41.85      1.75 o 
   0  10   2       41.49       36.74      1.75 o 
   1  10   2        3.36        1.38      1.04 o 
   2  10   2        0.59       -0.38      1.08 o 
   3  10   2        1.00        1.09      1.81 o 
   4  10   2       31.18       23.02      1.77 o 
   5  10   2       41.09       37.76      2.38 o 
   6  10   2       19.56       18.40      2.29 o 
   7  10   2        1.08        0.65      2.18 o 
  -8  11   2        2.06        1.78      1.65 o 
  -7  11   2       16.10       17.94      1.56 o 
  -6  11   2        4.38        3.68      1.23 o 
  -5  11   2      107.65      101.90      3.06 o 
  -4  11   2       13.93       11.66      1.46 o 
  -3  11   2        1.70        0.40      1.37 o 
  -2  11   2      102.71      102.40      2.02 o 
  -1  11   2        3.88        2.32      1.01 o 
   0  11   2        0.51       -0.96      0.96 o 
   1  11   2      106.78      107.28      2.16 o 
   2  11   2      260.84      259.69      3.20 o 
   3  11   2       47.17       43.32      3.00 o 
   4  11   2        1.37        1.36      1.59 o 
   5  11   2       50.01       47.54      3.05 o 
   6  11   2        9.09        7.23      1.92 o 
  -7  12   2        6.84        4.42      1.50 o 
  -6  12   2       35.23       34.80      3.04 o 
  -5  12   2        8.17        5.49      2.26 o 
  -4  12   2       66.95       65.92      2.40 o 
  -3  12   2       89.96       91.85      4.09 o 
  -2  12   2      183.53      190.61      6.63 o 
  -1  12   2       21.04       18.67      1.25 o 
   0  12   2       16.55       16.49      1.21 o 
   1  12   2        3.55        5.34      1.19 o 
   2  12   2       13.65       12.97      1.52 o 
   3  12   2        8.53        6.41      1.49 o 
   4  12   2        0.04       -1.63      1.63 o 
   5  12   2        7.46        9.85      1.87 o 
  -6  13   2        0.06       -0.38      1.36 o 
  -5  13   2        6.20        4.61      1.42 o 
  -4  13   2        1.73        1.77      1.44 o 
  -3  13   2        1.03       -0.02      1.96 o 
  -2  13   2      135.70      144.86      2.83 o 
  -1  13   2        2.59        3.38      1.17 o 
   0  13   2        0.36        0.20      1.11 o 
   1  13   2       14.58       13.75      1.78 o 
   2  13   2      120.23      131.47      2.80 o 
   3  13   2       79.75       84.75      2.66 o 
   4  13   2        0.00       -1.38      1.38 o 
  -5  14   2        0.50       -1.31      1.45 o 
  -4  14   2        0.32       -1.59      1.77 o 
  -3  14   2       36.97       41.29      2.35 o 
  -2  14   2      147.33      163.80     11.39 o 
  -1  14   2        3.11        2.61      1.22 o 
   0  14   2       99.14      100.03      2.60 o 
   1  14   2        0.97        0.69      1.65 o 
   2  14   2       17.54       18.03      1.73 o 
   3  14   2        1.23        3.50      1.61 o 
  -4  15   2       16.02       13.26      1.66 o 
  -3  15   2        0.81        0.08      1.62 o 
  -2  15   2       49.38       53.56     10.21 o 
  -1  15   2       24.63       30.00      8.13 o 
   0  15   2        2.57        2.07      1.78 o 
   1  15   2        2.28        1.39      1.80 o 
   2  15   2      134.49      147.88      4.98 o 
 -10   1   3        5.08        4.33      1.96 o 
  -9   1   3        3.82        4.25      1.21 o 
  -8   1   3        0.75        1.28      1.09 o 
  -7   1   3        0.42        0.53      1.08 o 
  -6   1   3        0.89        2.45      0.91 o 
  -5   1   3        0.36       -0.64      0.78 o 
  -4   1   3       33.16       26.68      0.88 o 
  -3   1   3        1.36        0.28      0.25 o 
  -2   1   3        0.71       -0.05      0.27 o 
  -1   1   3     2112.16     2035.01     56.58 o 
   0   1   3      643.26      666.65     16.55 o 
   1   1   3      147.41      139.88      3.73 o 
   2   1   3      469.91      568.71     10.20 o 
   3   1   3       47.72       46.74      1.48 o 
   4   1   3       79.72       80.02      1.71 o 
   5   1   3      981.61     1032.88     21.76 o 
   6   1   3       77.06       85.90      2.28 o 
   7   1   3       55.56       62.25      7.69 o 
   8   1   3       15.67       11.21      2.27 o 
 -11   2   3        4.59       15.01      3.40 o 
 -10   2   3       34.49       31.48      7.99 o 
  -9   2   3       27.24       27.78      5.28 o 
  -8   2   3      109.45      117.35      6.97 o 
  -7   2   3        7.05        6.71      1.28 o 
  -6   2   3      257.40      271.76      4.66 o 
  -5   2   3     1465.19     1474.54     40.84 o 
  -4   2   3      674.24      690.78     12.23 o 
  -3   2   3      822.48      810.87     12.76 o 
  -2   2   3      218.60      203.91      3.40 o 
  -1   2   3       24.01       21.89      0.74 o 
   0   2   3      923.60      966.09     23.59 o 
   1   2   3     1303.25     1364.12     25.77 o 
   2   2   3     2899.96     3166.63     69.89 o 
   3   2   3       25.95       27.67      1.84 o 
   4   2   3      165.83      175.10      5.00 o 
   5   2   3      290.03      312.65      9.16 o 
   6   2   3        2.03        3.63      2.17 o 
   7   2   3      224.12      233.30      9.27 o 
   8   2   3       72.98       72.54      4.36 o 
 -10   3   3       10.65       11.02      2.21 o 
  -9   3   3       82.05       72.23      3.34 o 
  -8   3   3      260.90      274.71     13.59 o 
  -7   3   3       27.24       34.31      6.06 o 
  -6   3   3      232.95      236.66      5.14 o 
  -5   3   3      140.78      131.23      3.88 o 
  -4   3   3     2311.10     2386.16     34.69 o 
  -3   3   3      189.64      209.07      3.02 o 
  -2   3   3       72.26       53.76      1.08 o 
  -1   3   3      125.14      138.29      2.92 o 
   0   3   3      301.33      338.65     11.10 o 
   1   3   3       87.26       97.97      2.88 o 
   2   3   3      561.61      632.97     15.88 o 
   3   3   3       55.91       55.43      1.80 o 
   4   3   3       49.03       46.85      2.53 o 
   5   3   3        0.19       -0.30      1.49 o 
   6   3   3        9.37       10.69      2.01 o 
   7   3   3      122.92      135.17     12.25 o 
   8   3   3        8.81       10.51      2.30 o 
 -10   4   3        1.67       -0.05      2.16 o 
  -9   4   3        8.73        7.03      2.08 o 
  -8   4   3       36.67       33.87      1.77 o 
  -7   4   3      122.88      131.07      2.35 o 
  -6   4   3        9.93       10.52      0.91 o 
  -5   4   3        4.05        2.48      0.82 o 
  -4   4   3      214.59      204.84      3.48 o 
  -3   4   3      178.97      196.73      2.40 o 
  -2   4   3     1194.81     1244.07     11.00 o 
  -1   4   3        0.87        0.56      0.41 o 
   0   4   3        7.71        6.33      0.79 o 
   1   4   3        1.05        3.09      0.71 o 
   2   4   3       83.54      111.41      4.57 o 
   3   4   3        0.33       -0.54      0.83 o 
   4   4   3       24.33       22.96      1.49 o 
   5   4   3       56.73       58.49      6.78 o 
   6   4   3        2.50        2.00      1.67 o 
   7   4   3       13.06       20.42     10.08 o 
   8   4   3       11.25       10.80      3.40 o 
 -10   5   3        0.25       -3.40      3.40 o 
  -9   5   3        7.30        3.59      2.11 o 
  -8   5   3       74.28       75.21      3.19 o 
  -7   5   3      259.64      252.35      5.53 o 
  -6   5   3      660.16      633.14     11.98 o 
  -5   5   3       35.07       39.92      1.94 o 
  -4   5   3      124.81      130.48      2.09 o 
  -3   5   3      226.97      249.95      3.46 o 
  -2   5   3        7.35        3.03      0.50 o 
  -1   5   3     2684.54     2803.58     41.10 o 
   0   5   3       72.99       74.44      3.82 o 
   1   5   3       22.98       28.85      3.00 o 
   2   5   3       74.21       90.01      6.32 o 
   3   5   3       33.21       38.36      1.68 o 
   4   5   3        3.84        2.88      1.16 o 
   5   5   3       10.67       10.79      3.64 o 
   6   5   3        9.44        7.17      4.81 o 
   7   5   3       17.43       37.89     19.12 o 
   8   5   3        0.57       -2.00      3.11 o 
 -10   6   3        0.13       -3.48      3.48 o 
  -9   6   3        5.70        0.00      2.27 o 
  -8   6   3        5.00        1.57      2.00 o 
  -7   6   3       12.68       14.94      1.76 o 
  -6   6   3       57.79       69.84      7.15 o 
  -5   6   3       33.87       34.07      2.04 o 
  -4   6   3       36.35       40.02      1.21 o 
  -3   6   3       14.67       15.28      1.00 o 
  -2   6   3        7.43        9.51      0.61 o 
  -1   6   3        9.81       14.91      2.99 o 
   0   6   3       82.85       79.44      1.72 o 
   1   6   3       90.13       90.13      1.77 o 
   2   6   3      123.29      131.56      6.50 o 
   3   6   3       59.60       69.02      4.73 o 
   4   6   3       12.32       18.85      1.57 o 
   5   6   3        3.35        1.39      1.90 o 
   6   6   3        5.89        3.40      2.81 o 
   7   6   3       13.84       13.24      3.18 o 
 -10   7   3        3.30       -3.03      3.03 o 
  -9   7   3        5.23        1.91      3.21 o 
  -8   7   3       37.27       28.71      3.20 o 
  -7   7   3        6.79        8.04      1.98 o 
  -6   7   3     2138.57     2099.64     47.47 o 
  -5   7   3        2.71        2.17      0.80 o 
  -4   7   3       60.33       62.78      1.17 o 
  -3   7   3       91.89       90.58      3.31 o 
  -2   7   3       53.45       54.90      3.30 o 
  -1   7   3     1291.42     1427.41     23.34 o 
   0   7   3       57.41       60.85      1.81 o 
   1   7   3       16.81       16.02      1.16 o 
   2   7   3      100.59       77.32     14.05 o 
   3   7   3       21.44       19.94      1.67 o 
   4   7   3       93.25       77.23      4.99 o 
   5   7   3        3.14        0.51      4.14 o 
   6   7   3        2.22        2.06      2.14 o 
   7   7   3        9.16        4.73      3.11 o 
  -9   8   3        7.09        1.33      6.80 o 
  -8   8   3       10.49        3.33      3.80 o 
  -7   8   3       41.14       48.45      7.74 o 
  -6   8   3        0.14        0.81      1.03 o 
  -5   8   3       31.86       28.89      1.32 o 
  -4   8   3       41.20       39.11      1.29 o 
  -3   8   3       36.92       37.51      2.25 o 
  -2   8   3      151.35      158.04      2.00 o 
  -1   8   3       33.05       29.35      1.35 o 
   0   8   3        2.02        1.31      0.85 o 
   1   8   3        4.51        5.80      1.25 o 
   2   8   3        0.04       -0.51      1.50 o 
   3   8   3       50.42       54.79      3.08 o 
   4   8   3       13.90       18.49      2.11 o 
   5   8   3       97.16       79.14      5.81 o 
   6   8   3        0.45        0.59      2.88 o 
   7   8   3        4.15       -0.37      3.18 o 
  -9   9   3       63.39       57.36      8.10 o 
  -8   9   3        3.36        1.53      1.96 o 
  -7   9   3       72.50       75.64      5.94 o 
  -6   9   3       69.87       72.46      2.70 o 
  -5   9   3        0.36       -0.28      0.96 o 
  -4   9   3      142.52      138.40      2.26 o 
  -3   9   3       49.31       51.96      2.86 o 
  -2   9   3       21.29       17.54      1.08 o 
  -1   9   3       90.49       82.63      1.92 o 
   0   9   3      328.67      320.70      5.50 o 
   1   9   3       34.37       25.72      4.99 o 
   2   9   3       59.19       51.74      2.75 o 
   3   9   3      195.49      204.22      3.73 o 
   4   9   3      145.49      136.66      5.69 o 
   5   9   3       12.08       15.92      3.25 o 
   6   9   3        0.24        1.63      3.11 o 
  -8  10   3       14.54       10.75      2.94 o 
  -7  10   3        5.00        7.89      2.75 o 
  -6  10   3        0.01       -1.04      1.46 o 
  -5  10   3        4.14        2.66      1.10 o 
  -4  10   3        2.37        1.09      1.08 o 
  -3  10   3       21.14       21.89      1.47 o 
  -2  10   3        0.06       -0.41      0.93 o 
  -1  10   3       47.75       49.13      1.73 o 
   0  10   3       18.88       16.73      1.08 o 
   1  10   3        5.78        4.49      1.07 o 
   2  10   3        1.90       -0.35      1.57 o 
   3  10   3       40.81       39.18      2.67 o 
   4  10   3       11.97       13.20      1.69 o 
   5  10   3       66.92       75.72      3.22 o 
   6  10   3       16.00        7.28      3.11 o 
  -8  11   3       31.65       23.80      2.91 o 
  -7  11   3       16.70       23.25      6.16 o 
  -6  11   3       41.51       42.73      3.52 o 
  -5  11   3       14.06       12.43      1.18 o 
  -4  11   3        0.00       -1.42      1.42 o 
  -3  11   3       25.47       26.72      1.74 o 
  -2  11   3        0.10        0.17      1.00 o 
  -1  11   3       31.13       29.50      1.53 o 
   0  11   3      141.15      138.04      3.67 o 
   1  11   3       66.43       60.62      2.05 o 
   2  11   3       75.95       65.41      3.04 o 
   3  11   3        0.88        0.78      2.14 o 
   4  11   3        8.04        9.33      1.70 o 
   5  11   3      115.89      125.56      4.24 o 
  -7  12   3        0.18        2.89      2.77 o 
  -6  12   3        0.13        0.42      1.19 o 
  -5  12   3       12.50       12.75      1.23 o 
  -4  12   3        1.14        1.71      1.27 o 
  -3  12   3       33.20       33.24      2.24 o 
  -2  12   3       59.57       57.59      2.68 o 
  -1  12   3        0.02        0.77      1.05 o 
   0  12   3       15.80       15.30      1.34 o 
   1  12   3        0.19       -1.03      1.17 o 
   2  12   3        2.83        0.34      1.36 o 
   3  12   3       56.48       57.02      3.28 o 
   4  12   3        7.58        4.78      1.80 o 
   5  12   3       57.39       49.02      5.54 o 
  -6  13   3        1.07        2.46      1.94 o 
  -5  13   3       25.90       25.81      1.43 o 
  -4  13   3        0.78        0.29      1.31 o 
  -3  13   3        0.00        0.53      2.40 o 
  -2  13   3        2.71        3.26      1.97 o 
  -1  13   3        1.72        0.83      1.61 o 
   0  13   3      228.22      231.02      7.55 o 
   1  13   3       83.79       85.68      3.92 o 
   2  13   3        7.50        5.36      1.49 o 
   3  13   3       15.86       13.53      1.70 o 
   4  13   3        4.03        3.63      1.50 o 
  -5  14   3        0.58       -0.37      1.40 o 
  -4  14   3        1.01        1.76      1.44 o 
  -3  14   3        0.09        2.41      2.00 o 
  -2  14   3       24.09       29.03      6.95 o 
  -1  14   3        1.48        3.70      1.42 o 
   0  14   3       27.61       29.65      2.19 o 
   1  14   3       47.20       54.80      5.14 o 
   2  14   3        0.19        0.89      1.83 o 
   3  14   3        9.84        9.33      1.75 o 
  -3  15   3        5.89       10.55      5.25 o 
  -2  15   3        0.12       -2.14      2.81 o 
  -1  15   3       29.19       25.77      2.29 o 
   0  15   3       35.90       37.94      3.99 o 
   1  15   3       18.76       19.87      1.85 o 
 -10   0   4      204.06      251.73      5.62 o 
  -9   0   4        1.25        1.85      4.73 o 
  -8   0   4       11.06       10.19      1.74 o 
  -7   0   4      418.98      433.89     23.44 o 
  -6   0   4        6.90        6.95      2.00 o 
  -5   0   4      860.46      864.92     26.25 o 
  -4   0   4       10.86        8.39      0.69 o 
  -3   0   4      113.71       95.76      7.01 o 
  -2   0   4       94.05       95.38      2.58 o 
  -1   0   4      403.90      423.39      8.93 o 
   0   0   4     7673.23     7994.47    261.52 o 
   1   0   4       54.81       67.67      3.01 o 
   2   0   4        6.17        5.56      0.95 o 
   3   0   4      220.88      226.98      7.50 o 
   4   0   4       38.73       39.00      2.75 o 
   5   0   4     1893.21     1935.85     47.25 o 
   6   0   4      102.64      109.94     11.68 o 
   7   0   4        3.07        9.49      9.54 o 
   8   0   4        3.68        0.59      3.11 o 
 -10   1   4        8.29       25.23     11.98 o 
  -9   1   4        0.05        2.90      1.41 o 
  -8   1   4        0.40        1.00      1.23 o 
  -7   1   4        0.56       -1.33      1.33 o 
  -6   1   4       16.01       13.08      1.14 o 
  -5   1   4      245.47      242.73      6.99 o 
  -4   1   4      491.64      463.79      8.09 o 
  -3   1   4       42.13       51.24      1.78 o 
  -2   1   4     1192.22     1238.73     24.26 o 
  -1   1   4     1036.28      990.11     21.70 o 
   0   1   4      432.32      426.89     10.56 o 
   1   1   4       91.56       99.81      3.68 o 
   2   1   4       96.36       91.04      3.28 o 
   3   1   4       61.87       62.04      2.29 o 
   4   1   4       15.07       15.94      1.12 o 
   5   1   4        8.92        8.25      1.88 o 
   6   1   4        4.37        9.09      3.76 o 
   7   1   4        9.06       21.35      8.60 o 
 -11   2   4       14.95       21.89      3.40 o 
 -10   2   4       26.74       44.44      4.73 o 
  -9   2   4       50.53       59.63      4.89 o 
  -8   2   4       14.27       13.95      1.34 o 
  -7   2   4       25.34       24.33      2.33 o 
  -6   2   4        5.46        4.38      0.88 o 
  -5   2   4      157.02      153.80      4.63 o 
  -4   2   4      282.85      272.49      4.69 o 
  -3   2   4       51.10       42.00      1.13 o 
  -2   2   4      118.34      114.30      4.23 o 
  -1   2   4       19.81       19.84      0.96 o 
   0   2   4      246.70      272.46      7.59 o 
   1   2   4        5.06        5.50      0.75 o 
   2   2   4       58.41       60.58      3.31 o 
   3   2   4      533.80      560.68     14.71 o 
   4   2   4       14.90       17.91      1.88 o 
   5   2   4      151.11      160.15      4.43 o 
   6   2   4        1.15        1.58      1.62 o 
   7   2   4        0.06        7.31      4.30 o 
 -11   3   4        4.84       16.71      3.40 o 
 -10   3   4        3.23        9.39      3.11 o 
  -9   3   4       15.21       16.48      1.50 o 
  -8   3   4      194.84      196.28      5.28 o 
  -7   3   4       64.11       56.01      3.58 o 
  -6   3   4       70.32       66.99      1.61 o 
  -5   3   4      468.43      473.27      9.63 o 
  -4   3   4      536.85      551.86      9.58 o 
  -3   3   4      704.24      696.66     10.29 o 
  -2   3   4      390.10      414.73      7.48 o 
  -1   3   4      262.26      227.27      7.05 o 
   0   3   4        9.86        6.60      0.94 o 
   1   3   4       82.58       77.90      2.48 o 
   2   3   4      319.65      283.67      9.89 o 
   3   3   4      284.32      297.35     10.58 o 
   4   3   4       55.80       58.76      3.56 o 
   5   3   4        2.56        5.04      1.15 o 
   6   3   4        8.74       13.48      2.68 o 
   7   3   4        4.78       17.56      9.54 o 
 -10   4   4        4.88        4.23      2.08 o 
  -9   4   4       51.93       51.18      3.26 o 
  -8   4   4       56.10       52.54      4.81 o 
  -7   4   4      264.58      264.03      7.71 o 
  -6   4   4      243.68      236.32      5.00 o 
  -5   4   4        8.10       10.35      1.09 o 
  -4   4   4       15.25       17.01      0.65 o 
  -3   4   4       76.85       87.19      1.72 o 
  -2   4   4       14.40       14.18      0.96 o 
  -1   4   4      134.31      129.74      2.18 o 
   0   4   4      363.27      365.93     13.95 o 
   1   4   4        2.03        2.52      1.31 o 
   2   4   4       91.40       96.04      3.71 o 
   3   4   4      737.09      733.97     33.25 o 
   4   4   4       96.33       91.70      7.00 o 
   5   4   4       88.86       95.78      6.05 o 
   6   4   4        4.27        5.06      2.54 o 
   7   4   4        9.43       28.82     16.73 o 
 -10   5   4        7.78       10.56      4.88 o 
  -9   5   4        3.40        4.01      1.99 o 
  -8   5   4      320.04      317.21      9.56 o 
  -7   5   4       34.76       30.97      2.33 o 
  -6   5   4      163.98      155.48      3.22 o 
  -5   5   4        1.77        2.43      0.53 o 
  -4   5   4        0.55        0.45      0.57 o 
  -3   5   4      967.26     1039.73     18.90 o 
  -2   5   4      137.13      142.07      2.22 o 
  -1   5   4      302.08      302.66      4.05 o 
   0   5   4      339.12      348.37     12.66 o 
   1   5   4      204.46      202.84     14.31 o 
   2   5   4        4.43        6.11      1.29 o 
   3   5   4      247.70      252.85     20.66 o 
   4   5   4       31.08       33.34      4.92 o 
   5   5   4        6.63       19.10     11.11 o 
   6   5   4        0.04       -1.16      4.53 o 
   7   5   4        1.69        2.96      3.18 o 
 -10   6   4        4.69        5.23      2.96 o 
  -9   6   4       12.75       13.86      2.21 o 
  -8   6   4      114.30      116.66      5.56 o 
  -7   6   4       17.20       15.64      1.34 o 
  -6   6   4      333.54      326.68      4.58 o 
  -5   6   4        4.09        4.47      0.87 o 
  -4   6   4      314.14      326.30      4.17 o 
  -3   6   4      122.77      133.10      1.91 o 
  -2   6   4      128.75      123.01      1.35 o 
  -1   6   4       59.06       62.26      1.48 o 
   0   6   4       28.88       27.52      1.50 o 
   1   6   4       42.19       46.02      2.17 o 
   2   6   4      134.28      134.16      5.44 o 
   3   6   4      226.75      224.11     10.45 o 
   4   6   4        1.51        3.08      3.13 o 
   5   6   4       15.49       25.52     10.09 o 
   6   6   4       28.90       41.46     15.75 o 
   7   6   4       25.47       22.78      3.48 o 
 -10   7   4        0.12        1.67      2.31 o 
  -9   7   4       20.64       18.28      2.34 o 
  -8   7   4       69.73       67.47      2.90 o 
  -7   7   4       27.34       23.69      2.63 o 
  -6   7   4       77.82       75.17      3.13 o 
  -5   7   4      197.14      193.98      3.61 o 
  -4   7   4       31.34       34.28      1.12 o 
  -3   7   4      129.51      129.93      2.04 o 
  -2   7   4        9.21        8.96      0.76 o 
  -1   7   4       28.53       26.51      1.64 o 
   0   7   4        0.55        1.81      1.78 o 
   1   7   4      310.18      312.46      9.74 o 
   2   7   4      353.29      366.30     24.10 o 
   3   7   4       18.64       19.25      1.60 o 
   4   7   4        8.13        7.59      5.57 o 
   5   7   4        0.43        3.66      2.81 o 
   6   7   4        0.16        0.96      2.88 o 
  -9   8   4        0.05        1.93      2.20 o 
  -8   8   4      162.10      155.40      6.12 o 
  -7   8   4        0.14        0.60      1.23 o 
  -6   8   4        1.76        1.61      0.98 o 
  -5   8   4        7.91        9.87      0.96 o 
  -4   8   4        4.31        5.01      0.83 o 
  -3   8   4       46.59       50.33      1.94 o 
  -2   8   4        4.07        5.23      0.84 o 
  -1   8   4       19.38       15.65      0.94 o 
   0   8   4        6.42        6.21      1.22 o 
   1   8   4        0.19       -0.39      1.12 o 
   2   8   4      212.08      214.64      9.54 o 
   3   8   4        1.35        0.97      1.65 o 
   4   8   4        0.89        1.09      1.76 o 
   5   8   4        1.52        5.65      5.62 o 
   6   8   4        6.48        2.96      3.18 o 
  -9   9   4        2.58        3.00      2.33 o 
  -8   9   4      227.68      224.62     18.33 o 
  -7   9   4        4.36        7.78      1.82 o 
  -6   9   4        1.53        1.73      0.98 o 
  -5   9   4        0.35        0.49      1.04 o 
  -4   9   4        0.07        0.01      1.02 o 
  -3   9   4      551.57      539.88      9.06 o 
  -2   9   4       26.40       22.63      1.32 o 
  -1   9   4        0.04        0.32      0.88 o 
   0   9   4      106.06      102.42      2.34 o 
   1   9   4       98.98       96.36      6.17 o 
   2   9   4        0.55       -1.84      2.25 o 
   3   9   4      273.09      293.00      5.12 o 
   4   9   4       21.32       19.54      2.17 o 
   5   9   4        7.25        6.59      2.34 o 
   6   9   4        0.24       -2.07      3.18 o 
  -8  10   4       52.02       62.60     10.38 o 
  -7  10   4       49.95       53.20      5.50 o 
  -6  10   4        1.67        2.29      1.03 o 
  -5  10   4        0.11        0.53      0.99 o 
  -4  10   4        0.11       -0.70      1.05 o 
  -3  10   4       26.37       28.98      2.05 o 
  -2  10   4       61.60       52.66      1.62 o 
  -1  10   4       87.44       83.32      1.89 o 
   0  10   4        0.07       -0.43      1.34 o 
   1  10   4       23.52       21.18      3.26 o 
   2  10   4       73.22       64.20      2.64 o 
   3  10   4      348.82      341.08      7.80 o 
   4  10   4        5.21        5.16      1.60 o 
   5  10   4        0.02        0.04      1.94 o 
  -8  11   4        3.66        2.33      2.31 o 
  -7  11   4        4.70        7.84      3.66 o 
  -6  11   4       42.46       47.86      3.76 o 
  -5  11   4        5.63        7.52      1.10 o 
  -4  11   4        0.00       -1.03      1.18 o 
  -3  11   4       62.62       61.18      4.73 o 
  -2  11   4      107.54       96.98      2.08 o 
  -1  11   4        9.77        7.75      1.17 o 
   0  11   4       15.85       15.26      1.78 o 
   1  11   4      152.20      149.95      6.95 o 
   2  11   4       50.28       45.07      6.63 o 
   3  11   4      211.66      225.91     12.00 o 
   4  11   4       73.58       73.22      2.61 o 
   5  11   4        0.17       -0.66      1.88 o 
  -7  12   4        0.20        5.28      5.09 o 
  -6  12   4       33.93       41.79      3.34 o 
  -5  12   4       34.13       34.21      2.14 o 
  -4  12   4        1.10        2.63      1.56 o 
  -3  12   4        8.83        7.39      2.70 o 
  -2  12   4        5.37        3.90      1.06 o 
  -1  12   4       13.96       13.57      1.99 o 
   0  12   4      152.68      143.91      4.08 o 
   1  12   4        9.06       10.17      1.43 o 
   2  12   4        0.08        0.70      1.37 o 
   3  12   4        9.44        8.54      2.07 o 
   4  12   4       15.11       14.16      4.15 o 
  -6  13   4       35.06       50.16      5.82 o 
  -5  13   4       28.38       25.63      1.83 o 
  -4  13   4        7.13        6.03      1.58 o 
  -3  13   4        1.58       -0.50      3.25 o 
  -2  13   4       21.34       21.63      2.84 o 
  -1  13   4        4.17        4.76      1.17 o 
   0  13   4        0.02        0.54      1.24 o 
   1  13   4        1.48        1.53      1.40 o 
   2  13   4       16.18       13.08      1.64 o 
   3  13   4        9.11       10.67      2.08 o 
  -5  14   4       39.82       49.78      4.40 o 
  -4  14   4       51.70       55.33      4.71 o 
  -3  14   4        8.98        8.04      4.16 o 
  -2  14   4        2.20        1.64      1.80 o 
  -1  14   4        2.68        3.22      1.52 o 
   0  14   4       47.48       29.78     13.09 o 
   1  14   4       10.44       10.18      2.22 o 
   2  14   4        0.15       -0.50      1.56 o 
  -3  15   4       21.92       35.02      8.03 o 
  -2  15   4        5.79        8.87      3.33 o 
  -1  15   4        5.91        1.70      2.51 o 
 -11   1   5       23.41       48.07      5.25 o 
 -10   1   5       88.50      107.65      4.18 o 
  -9   1   5        0.07        2.00      1.80 o 
  -8   1   5        3.46        3.99      1.30 o 
  -7   1   5      212.86      227.22      3.62 o 
  -6   1   5      284.45      271.47      6.27 o 
  -5   1   5      118.34      107.79      4.03 o 
  -4   1   5       67.34       63.69      2.46 o 
  -3   1   5       23.06       17.40      0.64 o 
  -2   1   5      117.58      130.72      5.42 o 
  -1   1   5        8.38        5.90      0.67 o 
   0   1   5       24.73       35.80      1.96 o 
   1   1   5       22.78       19.20      0.94 o 
   2   1   5      239.55      248.39      6.26 o 
   3   1   5      433.85      452.33     12.63 o 
   4   1   5       44.48       48.61      2.59 o 
   5   1   5        0.12        1.45      1.39 o 
   6   1   5        6.95       13.89      4.41 o 
   7   1   5        1.84       23.19      9.34 o 
 -11   2   5        0.76        5.16      2.51 o 
 -10   2   5      143.42      166.78     10.49 o 
  -9   2   5       10.29       14.08      1.52 o 
  -8   2   5       16.37       16.48      1.18 o 
  -7   2   5        2.14        1.99      1.08 o 
  -6   2   5      153.55      150.66      4.81 o 
  -5   2   5       19.22       19.86      0.87 o 
  -4   2   5      203.17      212.01      4.32 o 
  -3   2   5       32.01       32.73      1.25 o 
  -2   2   5     1350.94     1449.43     30.04 o 
  -1   2   5       86.04       84.68      3.80 o 
   0   2   5       72.96       57.14      3.67 o 
   1   2   5      451.02      436.66     17.60 o 
   2   2   5      265.66      261.13      9.56 o 
   3   2   5     1438.99     1472.47     47.71 o 
   4   2   5        9.47       10.26      1.51 o 
   5   2   5       16.36       21.73      4.57 o 
   6   2   5        0.66        4.28      3.03 o 
   7   2   5        0.12        1.73      4.07 o 
 -11   3   5        2.95        5.20      4.95 o 
 -10   3   5       83.30       99.81      9.61 o 
  -9   3   5       20.81       22.29      1.61 o 
  -8   3   5        0.00       -0.40      1.30 o 
  -7   3   5       64.31       57.38      1.40 o 
  -6   3   5        5.25        6.14      0.73 o 
  -5   3   5       99.77      112.93      1.85 o 
  -4   3   5       45.94       50.75      2.28 o 
  -3   3   5      144.98      141.53      3.41 o 
  -2   3   5      147.05      149.13      5.38 o 
  -1   3   5       80.67       84.23      3.74 o 
   0   3   5        0.40       -0.83      1.43 o 
   1   3   5        4.90        4.59      1.07 o 
   2   3   5       97.09       89.63      4.41 o 
   3   3   5      280.32      289.85     11.71 o 
   4   3   5      126.85      126.38      5.27 o 
   5   3   5        1.04        3.48      1.75 o 
   6   3   5        7.53       11.06      3.30 o 
   7   3   5        1.51       22.86     12.82 o 
 -10   4   5       26.25       32.51      7.14 o 
  -9   4   5       33.72       35.20      8.99 o 
  -8   4   5       17.51       14.02      1.34 o 
  -7   4   5        2.95        2.88      0.81 o 
  -6   4   5       62.14       67.51      2.52 o 
  -5   4   5      199.08      197.67      5.47 o 
  -4   4   5      167.85      158.49      3.35 o 
  -3   4   5       85.31       85.35      1.46 o 
  -2   4   5        0.42        2.09      0.75 o 
  -1   4   5       27.36       25.21      1.88 o 
   0   4   5        2.77        6.14      1.57 o 
   1   4   5     1092.87     1086.71     32.91 o 
   2   4   5       93.46       88.74      5.94 o 
   3   4   5       36.05       34.03      4.34 o 
   4   4   5        1.03        2.35      1.28 o 
   5   4   5       35.85       35.79      3.86 o 
   6   4   5       88.25      101.00      9.89 o 
 -10   5   5        0.15        1.95      2.08 o 
  -9   5   5       32.63       26.95      3.51 o 
  -8   5   5      133.48      128.87      4.90 o 
  -7   5   5       65.71       63.93      2.78 o 
  -6   5   5       38.45       38.46      1.38 o 
  -5   5   5      158.71      143.97      3.37 o 
  -4   5   5       12.89       11.85      1.46 o 
  -3   5   5        2.50        2.94      0.72 o 
  -2   5   5       73.81       71.84      1.63 o 
  -1   5   5        1.74        0.07      1.49 o 
   0   5   5      617.83      630.89     22.03 o 
   1   5   5      437.56      432.04     19.62 o 
   2   5   5      162.87      152.81      8.08 o 
   3   5   5       51.90       54.24      6.94 o 
   4   5   5       97.60      105.27     15.71 o 
   5   5   5       74.12       81.12      8.33 o 
   6   5   5       53.54       74.61     13.35 o 
 -10   6   5        3.55        5.74      3.55 o 
  -9   6   5        0.29       -0.22      2.53 o 
  -8   6   5        0.01        0.92      1.59 o 
  -7   6   5       26.19       24.55      1.44 o 
  -6   6   5       96.63       89.79      2.57 o 
  -5   6   5      104.60      103.83      2.79 o 
  -4   6   5       57.17       46.85      1.56 o 
  -3   6   5      148.97      140.67      1.81 o 
  -2   6   5       21.31       18.76      1.41 o 
  -1   6   5       85.57       78.15      2.77 o 
   0   6   5      155.80      163.44      5.64 o 
   1   6   5      359.35      342.97     21.09 o 
   2   6   5      125.57      114.97      6.35 o 
   3   6   5       78.20       71.19      8.01 o 
   4   6   5        0.07        3.18      2.89 o 
   5   6   5        3.32       -2.14      4.25 o 
   6   6   5        9.90       13.60      8.52 o 
 -10   7   5        8.22       11.01      2.41 o 
  -9   7   5       54.30       65.62      5.99 o 
  -8   7   5      115.64      110.43      4.34 o 
  -7   7   5        6.40        6.78      1.17 o 
  -6   7   5       11.94       11.60      0.92 o 
  -5   7   5      145.77      142.51      2.94 o 
  -4   7   5        5.49        1.95      0.97 o 
  -3   7   5        0.86       -0.87      1.05 o 
  -2   7   5       19.12       17.70      2.14 o 
  -1   7   5       73.60       77.49      1.93 o 
   0   7   5      355.22      372.31     10.26 o 
   1   7   5      684.44      705.30     40.62 o 
   2   7   5       23.11       22.20      1.74 o 
   3   7   5        0.00       -0.33      1.49 o 
   4   7   5       10.09       13.20      5.33 o 
   5   7   5       19.33       11.93     11.13 o 
   6   7   5       73.31       97.68     17.97 o 
  -9   8   5       29.73       30.80      3.81 o 
  -8   8   5       54.60       55.85      4.05 o 
  -7   8   5       10.99       10.16      2.43 o 
  -6   8   5        3.12        6.79      1.05 o 
  -5   8   5       29.15       24.18      1.25 o 
  -4   8   5      177.78      158.48      2.90 o 
  -3   8   5      226.13      218.91      4.01 o 
  -2   8   5       24.49       22.91      1.19 o 
  -1   8   5        2.27        1.88      1.10 o 
   0   8   5       23.88       23.73      1.63 o 
   1   8   5      544.76      573.13     24.16 o 
   2   8   5       33.90       37.73      2.95 o 
   3   8   5        0.08       -0.82      2.84 o 
   4   8   5        0.75        5.10      4.36 o 
   5   8   5        2.25        0.22      2.96 o 
  -9   9   5        2.81        6.16      2.31 o 
  -8   9   5        1.48        3.15      3.42 o 
  -7   9   5       69.99       75.84      3.76 o 
  -6   9   5        6.50        5.34      1.11 o 
  -5   9   5       10.92       12.24      1.17 o 
  -4   9   5      133.69      113.03      3.86 o 
  -3   9   5       64.47       57.92      3.64 o 
  -2   9   5        7.68        6.92      0.86 o 
  -1   9   5       25.29       24.29      1.72 o 
   0   9   5        0.09       -1.09      1.09 o 
   1   9   5       86.96       90.17      2.96 o 
   2   9   5       50.02       54.20      2.63 o 
   3   9   5      171.90      185.61     10.39 o 
   4   9   5        0.00        3.57      3.03 o 
   5   9   5        1.05       13.05      8.25 o 
  -8  10   5        0.25        3.66      3.18 o 
  -7  10   5       15.15       22.94      5.58 o 
  -6  10   5       23.02       23.60      2.87 o 
  -5  10   5      262.41      264.36     12.08 o 
  -4  10   5       14.97       17.30      1.61 o 
  -3  10   5       18.76       21.34      1.40 o 
  -2  10   5      311.66      296.67      8.72 o 
  -1  10   5       25.83       22.17      1.22 o 
   0  10   5       58.59       53.46      2.14 o 
   1  10   5      110.10      110.59      2.90 o 
   2  10   5       63.96       66.17      2.87 o 
   3  10   5       80.15       80.56      4.21 o 
   4  10   5        2.36        1.70      2.42 o 
  -8  11   5       11.51       28.42     10.45 o 
  -7  11   5        2.65        7.70      2.27 o 
  -6  11   5        0.81        2.26      2.26 o 
  -5  11   5       62.93       61.26      2.99 o 
  -4  11   5       22.94       24.65      2.64 o 
  -3  11   5        0.01        0.54      1.26 o 
  -2  11   5       32.85       25.89      1.61 o 
  -1  11   5        9.57        8.13      1.15 o 
   0  11   5       26.46       21.19      1.43 o 
   1  11   5        2.59        0.67      1.52 o 
   2  11   5        7.66        6.70      1.72 o 
   3  11   5        5.05        4.75      1.73 o 
   4  11   5       24.38       27.26      5.87 o 
  -7  12   5        6.78       14.35      3.69 o 
  -6  12   5       17.63       21.01      4.55 o 
  -5  12   5       73.27       75.94      4.41 o 
  -4  12   5       23.83       26.16      3.24 o 
  -3  12   5       38.98       45.80      4.68 o 
  -2  12   5       58.60       55.41      3.81 o 
  -1  12   5        1.00        1.33      1.49 o 
   0  12   5       18.23       13.52      1.49 o 
   1  12   5        6.62        3.73      1.35 o 
   2  12   5        3.21        0.81      1.98 o 
   3  12   5       27.66       22.79      2.37 o 
  -6  13   5        4.96        8.99      2.62 o 
  -5  13   5       21.24       28.99      5.05 o 
  -4  13   5       29.89       28.67      2.31 o 
  -3  13   5       21.53       22.64      2.07 o 
  -2  13   5       38.41       36.31      3.92 o 
  -1  13   5        0.55       -0.30      2.16 o 
   0  13   5       15.71       10.99      2.23 o 
   1  13   5        0.46       -2.40      4.88 o 
   2  13   5        8.52        7.76      2.35 o 
  -4  14   5       20.87       23.09      2.07 o 
  -3  14   5        0.10       -1.35      3.41 o 
  -2  14   5       46.27       49.29      5.57 o 
  -1  14   5        1.58        3.20      2.18 o 
   0  14   5       10.12        4.65      4.10 o 
 -11   0   6        0.11        3.33      3.11 o 
 -10   0   6        0.04        1.29      1.81 o 
  -9   0   6        7.10        5.56      1.70 o 
  -8   0   6       35.27       30.18      2.21 o 
  -7   0   6      306.42      328.72      4.58 o 
  -6   0   6        0.00        0.20      0.89 o 
  -5   0   6      124.37      108.92      5.67 o 
  -4   0   6      936.66      951.46      4.60 o 
  -3   0   6      480.52      457.69     17.11 o 
  -2   0   6      194.48      213.58     11.12 o 
  -1   0   6        9.31        7.99      1.17 o 
   0   0   6       27.93       22.57      2.31 o 
   1   0   6      125.25      121.01      4.96 o 
   2   0   6       24.08       26.53      1.36 o 
   3   0   6       14.13       14.64      3.48 o 
   4   0   6       14.93       16.72      7.06 o 
   5   0   6       23.32       28.34     10.50 o 
   6   0   6       57.33       69.26     14.12 o 
 -11   1   6       25.19       37.24      8.13 o 
 -10   1   6        0.72        1.06      1.29 o 
  -9   1   6        4.83        3.91      1.18 o 
  -8   1   6        6.65        7.68      1.11 o 
  -7   1   6       11.40       10.70      1.25 o 
  -6   1   6        2.09        1.35      0.65 o 
  -5   1   6        0.79        1.35      0.56 o 
  -4   1   6       84.66       84.00      2.71 o 
  -3   1   6        1.08        1.42      0.77 o 
  -2   1   6       97.36       99.80      5.41 o 
  -1   1   6       13.82       14.73      1.42 o 
   0   1   6      179.09      169.55      7.21 o 
   1   1   6        4.88        5.97      0.82 o 
   2   1   6       77.21       66.93      2.19 o 
   3   1   6        4.46        3.52      1.14 o 
   4   1   6       41.37       41.65      3.87 o 
   5   1   6        4.51       11.40      3.89 o 
   6   1   6        2.36       11.06      4.79 o 
 -11   2   6        2.59        5.83      2.22 o 
 -10   2   6       15.41       14.67      1.70 o 
  -9   2   6        8.12        7.80      1.23 o 
  -8   2   6        0.03       -0.24      1.06 o 
  -7   2   6       85.11       85.59      1.71 o 
  -6   2   6       24.02       24.75      1.07 o 
  -5   2   6       10.69        8.93      0.83 o 
  -4   2   6       50.68       47.77      3.00 o 
  -3   2   6       12.21        9.03      0.73 o 
  -2   2   6      134.08      138.23      4.65 o 
  -1   2   6      158.26      141.15      5.89 o 
   0   2   6       81.79       75.85      3.01 o 
   1   2   6       77.66       66.72      4.23 o 
   2   2   6        2.09        2.96      1.12 o 
   3   2   6       55.22       50.45      2.72 o 
   4   2   6       10.85       11.43      1.98 o 
   5   2   6        8.67       12.94      3.74 o 
   6   2   6        7.91       15.04      4.39 o 
 -11   3   6        1.44        4.29      2.26 o 
 -10   3   6        3.55        5.49      2.74 o 
  -9   3   6       35.20       32.07      5.18 o 
  -8   3   6       16.31       17.39      1.12 o 
  -7   3   6       58.97       53.93      1.57 o 
  -6   3   6       45.67       42.87      2.00 o 
  -5   3   6       67.78       68.45      1.94 o 
  -4   3   6        7.85        5.63      1.00 o 
  -3   3   6       53.91       55.33      1.71 o 
  -2   3   6       58.29       51.13      3.10 o 
  -1   3   6       38.59       34.96      2.75 o 
   0   3   6      239.02      224.22     10.11 o 
   1   3   6      632.56      623.25     26.90 o 
   2   3   6       95.47       89.92      4.99 o 
   3   3   6      114.69      114.77      5.84 o 
   4   3   6        0.63        1.80      1.23 o 
   5   3   6        0.00        3.85      1.86 o 
   6   3   6       14.66       28.23      8.79 o 
 -10   4   6       16.79       14.64      3.48 o 
  -9   4   6        9.99        6.46      3.23 o 
  -8   4   6        5.74        3.12      1.33 o 
  -7   4   6       16.78       18.09      1.11 o 
  -6   4   6        0.71       -0.02      1.40 o 
  -5   4   6        0.19       -0.44      1.23 o 
  -4   4   6      741.63      736.97     16.31 o 
  -3   4   6       74.52       75.52      2.77 o 
  -2   4   6       75.67       78.63      5.86 o 
  -1   4   6      113.84      106.60      4.61 o 
   0   4   6        1.04       -1.49      1.49 o 
   1   4   6      465.46      435.73     25.54 o 
   2   4   6       92.47       85.76      7.65 o 
   3   4   6      120.99      114.89      7.49 o 
   4   4   6        4.15        6.12      1.82 o 
   5   4   6       26.67       28.58      4.32 o 
   6   4   6       21.29       41.11     12.79 o 
 -10   5   6       17.67       16.73      2.85 o 
  -9   5   6      105.58      103.25      3.75 o 
  -8   5   6       27.77       26.44      1.83 o 
  -7   5   6        0.00        1.08      1.46 o 
  -6   5   6       19.51       12.75      1.55 o 
  -5   5   6        3.40        2.24      1.33 o 
  -4   5   6      179.51      181.88      3.48 o 
  -3   5   6       24.31       21.74      0.96 o 
  -2   5   6      403.12      393.65     13.96 o 
  -1   5   6      176.49      171.14      9.33 o 
   0   5   6        6.16        4.17      1.65 o 
   1   5   6      395.41      384.40     17.20 o 
   2   5   6       68.27       66.18      6.76 o 
   3   5   6       52.83       56.27      7.44 o 
   4   5   6       47.89       53.47      9.97 o 
   5   5   6        0.74        4.29      2.74 o 
 -10   6   6        0.47        4.56      2.20 o 
  -9   6   6        7.91        7.93      2.50 o 
  -8   6   6        3.18        4.30      1.65 o 
  -7   6   6      113.97      113.58      6.29 o 
  -6   6   6      120.44      115.57      3.38 o 
  -5   6   6      159.06      155.87      3.99 o 
  -4   6   6       10.94       10.93      0.93 o 
  -3   6   6        1.84        1.62      1.04 o 
  -2   6   6      127.28      134.22      6.92 o 
  -1   6   6     1609.84     1651.53     57.99 o 
   0   6   6      487.00      495.40     20.25 o 
   1   6   6      118.96      116.10      6.60 o 
   2   6   6       79.21       78.51     11.10 o 
   3   6   6        0.35        3.81      2.15 o 
   4   6   6      175.57      188.41     26.35 o 
   5   6   6       15.07       15.94      6.48 o 
 -10   7   6        1.00        3.31      4.10 o 
  -9   7   6        9.83       11.70      2.25 o 
  -8   7   6        8.77        8.64      1.74 o 
  -7   7   6       33.54       37.81      3.84 o 
  -6   7   6      129.66      128.22      4.65 o 
  -5   7   6      182.23      169.67      3.78 o 
  -4   7   6        5.92        6.26      0.96 o 
  -3   7   6        6.15        5.07      1.06 o 
  -2   7   6       44.34       44.73      2.12 o 
  -1   7   6       25.20       25.22      1.32 o 
   0   7   6        0.33       -0.68      1.42 o 
   1   7   6      292.75      287.61     21.58 o 
   2   7   6       37.20       36.09      2.25 o 
   3   7   6       26.86       34.88     11.74 o 
   4   7   6       24.87       49.74     16.55 o 
   5   7   6       15.81        7.81      6.91 o 
  -9   8   6        4.07        4.96      1.87 o 
  -8   8   6        3.49        4.81      1.74 o 
  -7   8   6       57.37       55.21      2.66 o 
  -6   8   6        0.69        1.55      1.30 o 
  -5   8   6        0.98        0.89      1.23 o 
  -4   8   6       66.05       55.60      1.78 o 
  -3   8   6        1.45        0.09      1.06 o 
  -2   8   6       95.54      100.39      3.12 o 
  -1   8   6      250.73      255.93      6.78 o 
   0   8   6       44.21       44.46      1.87 o 
   1   8   6      168.08      175.54     12.97 o 
   2   8   6        2.47        3.46      3.26 o 
   3   8   6        7.86        6.47      4.16 o 
   4   8   6      134.90      164.89     33.25 o 
  -9   9   6       17.62       28.90      2.17 o 
  -8   9   6       16.80       21.35      3.31 o 
  -7   9   6        0.01        1.68      1.70 o 
  -6   9   6       22.42       22.59      1.56 o 
  -5   9   6        0.03        1.70      1.32 o 
  -4   9   6       86.73       73.01      2.08 o 
  -3   9   6        6.46        7.93      1.24 o 
  -2   9   6       43.10       41.03      1.96 o 
  -1   9   6       85.95       85.33      3.22 o 
   0   9   6        0.83        0.01      1.87 o 
   1   9   6       96.69      101.47      3.30 o 
   2   9   6       26.30       24.24      5.14 o 
   3   9   6        2.87        6.70      5.92 o 
   4   9   6       18.96       50.73     28.91 o 
  -8  10   6        0.93        4.77      2.31 o 
  -7  10   6        0.16        2.77      2.24 o 
  -6  10   6       28.35       28.97      2.78 o 
  -5  10   6       63.62       73.87      4.49 o 
  -4  10   6       72.93       68.23      3.73 o 
  -3  10   6        1.70        2.92      1.24 o 
  -2  10   6       13.32       12.36      2.37 o 
  -1  10   6       14.69       14.19      1.99 o 
   0  10   6       16.76       17.31      4.06 o 
   1  10   6       74.08       85.92      6.43 o 
   2  10   6        3.11        3.50      1.59 o 
   3  10   6        1.53        2.14      2.23 o 
  -7  11   6       13.94       15.02      2.69 o 
  -6  11   6       47.99       55.21      7.13 o 
  -5  11   6       67.15       79.16      6.32 o 
  -4  11   6       38.33       39.07      3.54 o 
  -3  11   6       18.32       20.10      2.26 o 
  -2  11   6        0.03        0.92      1.25 o 
  -1  11   6       10.64       11.60      2.23 o 
   0  11   6       10.01        8.88      3.94 o 
   1  11   6       20.75       30.76      4.51 o 
   2  11   6        0.21        4.05      3.70 o 
  -6  12   6        5.30        9.61      3.13 o 
  -5  12   6        1.54        3.50      2.39 o 
  -4  12   6        3.42        3.84      1.49 o 
  -3  12   6        5.88        6.62      1.82 o 
  -2  12   6        0.24        1.32      1.56 o 
  -1  12   6        0.17        0.02      1.57 o 
   0  12   6        1.72        3.56      2.40 o 
   1  12   6       14.56       14.61      4.18 o 
   2  12   6       19.04       25.15     10.02 o 
  -5  13   6        3.83        6.38      2.05 o 
  -4  13   6        0.63        1.17      1.55 o 
  -3  13   6        1.24        1.26      1.46 o 
  -2  13   6        8.84       11.74      2.00 o 
  -1  13   6        1.84        2.93      4.89 o 
   0  13   6        2.55        4.41      2.22 o 
 -11   1   7        1.16        4.14      3.48 o 
 -10   1   7       10.13       13.43      1.69 o 
  -9   1   7       16.56       18.00      1.62 o 
  -8   1   7        0.45        1.30      1.05 o 
  -7   1   7        3.68        7.01      1.65 o 
  -6   1   7        4.13        4.60      0.98 o 
  -5   1   7       56.56       52.06      4.50 o 
  -4   1   7      308.36      300.26     11.10 o 
  -3   1   7      136.02      136.05      6.04 o 
  -2   1   7        0.31        0.15      0.84 o 
  -1   1   7        7.15        1.85      1.23 o 
   0   1   7        0.81       -0.35      0.83 o 
   1   1   7       62.88       48.60      1.75 o 
   2   1   7        0.29       -0.25      1.12 o 
   3   1   7        0.48        2.20      1.42 o 
   4   1   7       55.60       56.18      3.86 o 
   5   1   7       69.83       87.60      6.70 o 
 -11   2   7        0.70        3.99      3.48 o 
 -10   2   7        0.89       -1.54      2.26 o 
  -9   2   7      116.52      130.83      2.91 o 
  -8   2   7       15.54       12.23      1.50 o 
  -7   2   7       90.32       95.28      1.78 o 
  -6   2   7      381.88      379.04      8.29 o 
  -5   2   7      427.57      408.78     14.89 o 
  -4   2   7        5.22        4.19      0.79 o 
  -3   2   7      305.08      287.68      8.82 o 
  -2   2   7        2.45       -1.17      1.28 o 
  -1   2   7       25.72       20.68      1.24 o 
   0   2   7        2.44        3.20      0.89 o 
   1   2   7      141.73      121.86      4.65 o 
   2   2   7       13.76       12.19      1.62 o 
   3   2   7        8.95       11.21      2.17 o 
   4   2   7        7.09        9.58      3.27 o 
   5   2   7       68.45       81.22      7.73 o 
 -10   3   7        0.82        1.54      2.26 o 
  -9   3   7        0.57        2.16      2.15 o 
  -8   3   7        0.82       -0.95      1.33 o 
  -7   3   7        0.00        1.36      1.28 o 
  -6   3   7        0.44        0.85      1.55 o 
  -5   3   7       61.10       59.50      2.25 o 
  -4   3   7      203.31      200.77      6.22 o 
  -3   3   7      654.09      646.99     20.68 o 
  -2   3   7       72.42       64.68      3.87 o 
  -1   3   7      116.33      108.66      4.86 o 
   0   3   7       38.52       39.33      1.74 o 
   1   3   7      210.45      200.46      8.54 o 
   2   3   7       34.77       27.36      2.66 o 
   3   3   7        0.01        0.74      1.46 o 
   4   3   7        7.12        9.31      2.63 o 
   5   3   7        0.27        6.21      4.69 o 
 -10   4   7        1.31        2.67      2.08 o 
  -9   4   7       89.28       84.23      5.14 o 
  -8   4   7       28.64       31.92      2.08 o 
  -7   4   7       36.28       37.38      2.25 o 
  -6   4   7        3.62        3.48      1.26 o 
  -5   4   7        0.07        0.26      1.24 o 
  -4   4   7        3.38        4.38      0.75 o 
  -3   4   7      601.22      576.82     21.24 o 
  -2   4   7      525.27      533.69     20.55 o 
  -1   4   7        3.31        1.50      1.48 o 
   0   4   7       67.48       64.31      3.49 o 
   1   4   7        3.32        2.56      1.56 o 
   2   4   7       90.70       86.51      8.54 o 
   3   4   7       26.59       27.09      3.40 o 
   4   4   7       13.89       17.23      4.18 o 
   5   4   7        4.77        9.86      4.42 o 
 -10   5   7        9.29       11.75      2.24 o 
  -9   5   7        2.07        3.04      1.73 o 
  -8   5   7        9.83        8.41      1.72 o 
  -7   5   7       52.55       50.61      2.52 o 
  -6   5   7      105.06       87.61      6.91 o 
  -5   5   7       12.47       12.25      1.39 o 
  -4   5   7       19.27       16.41      1.03 o 
  -3   5   7      310.20      301.79     11.54 o 
  -2   5   7       98.29       94.13      3.59 o 
  -1   5   7      672.57      698.14     24.77 o 
   0   5   7        1.46        0.46      1.25 o 
   1   5   7        0.08        0.42      1.59 o 
   2   5   7        0.85        2.58      1.68 o 
   3   5   7       46.89       56.22      5.63 o 
   4   5   7      130.51      127.50     10.76 o 
 -10   6   7        2.92        4.95      2.24 o 
  -9   6   7        0.13        0.79      2.65 o 
  -8   6   7       10.55       11.70      1.78 o 
  -7   6   7       20.86       21.43      1.81 o 
  -6   6   7       49.88       55.17      2.52 o 
  -5   6   7       42.23       42.73      2.00 o 
  -4   6   7       22.49       23.91      1.13 o 
  -3   6   7        1.24        1.72      0.95 o 
  -2   6   7       23.57       23.32      1.52 o 
  -1   6   7        8.30        8.07      1.69 o 
   0   6   7        1.68        1.59      2.42 o 
   1   6   7       10.47        7.60      1.76 o 
   2   6   7       23.99       24.31      3.70 o 
   3   6   7       11.98       11.43      3.71 o 
   4   6   7        1.18        3.62      2.28 o 
  -9   7   7        4.00        4.79      2.65 o 
  -8   7   7        2.44        1.84      1.68 o 
  -7   7   7       15.04       13.18      2.11 o 
  -6   7   7      156.90      142.50      4.88 o 
  -5   7   7       40.55       39.11      1.86 o 
  -4   7   7        3.01        2.91      1.04 o 
  -3   7   7       11.99       11.14      1.11 o 
  -2   7   7        0.10       -0.14      1.80 o 
  -1   7   7     1150.20     1169.09     45.45 o 
   0   7   7       11.30       13.10      2.85 o 
   1   7   7       63.21       64.26      3.52 o 
   2   7   7       10.26       13.21      3.29 o 
   3   7   7        6.71       13.04      5.18 o 
   4   7   7       30.42       26.05      2.80 o 
  -9   8   7       19.17       22.22      2.12 o 
  -8   8   7       18.11       15.42      1.94 o 
  -7   8   7       51.33       57.70      2.73 o 
  -6   8   7       13.28        9.25      1.40 o 
  -5   8   7       15.91       14.41      1.89 o 
  -4   8   7        1.22        2.02      0.98 o 
  -3   8   7      178.32      176.11      6.36 o 
  -2   8   7      255.91      261.50     17.13 o 
  -1   8   7        0.57        0.48      2.17 o 
   0   8   7       74.83       71.51      6.03 o 
   1   8   7        3.48        2.60      2.64 o 
   2   8   7       42.54       58.25     10.87 o 
   3   8   7        3.16        3.68      8.01 o 
  -8   9   7        1.41        4.98      2.05 o 
  -7   9   7       21.06       25.63      3.44 o 
  -6   9   7        3.50        4.12      1.38 o 
  -5   9   7        2.17        2.95      1.31 o 
  -4   9   7      180.17      172.44      4.98 o 
  -3   9   7       21.74       23.73      1.65 o 
  -2   9   7       22.35       19.46      1.76 o 
  -1   9   7        9.10        3.83      5.98 o 
   0   9   7        2.02       -3.97      7.95 o 
   1   9   7        0.37       -0.90      5.11 o 
   2   9   7      103.21      117.44     22.52 o 
   3   9   7      108.67      129.34     27.35 o 
  -8  10   7        0.00        2.41      1.94 o 
  -7  10   7        0.74        4.11      2.05 o 
  -6  10   7        0.04        2.25      1.85 o 
  -5  10   7        5.54        5.36      2.26 o 
  -4  10   7       70.96       84.07      4.52 o 
  -3  10   7       64.40       64.67      3.68 o 
  -2  10   7        2.59        1.75      2.24 o 
  -1  10   7        0.76        0.70      2.43 o 
   0  10   7        2.45        8.50      3.92 o 
   1  10   7        1.29        8.73      4.14 o 
   2  10   7      104.24      139.50     28.06 o 
  -7  11   7        1.69        4.19      2.00 o 
  -6  11   7        0.71        3.81      1.53 o 
  -5  11   7        2.06        4.93      2.51 o 
  -4  11   7        2.48        0.67      1.17 o 
  -3  11   7       56.49       57.29      3.83 o 
  -2  11   7        5.54        6.25      2.88 o 
  -1  11   7        0.60        0.23      2.11 o 
   0  11   7        0.70       10.06      4.36 o 
   1  11   7        3.11       16.71      4.36 o 
  -6  12   7        0.17        2.00      1.94 o 
  -5  12   7       10.30       16.62      2.57 o 
  -4  12   7        0.86        1.08      1.87 o 
  -3  12   7       13.00       13.73      3.33 o 
  -2  12   7        1.72        1.49      2.32 o 
  -1  12   7        0.02       -0.69      3.86 o 
   0  12   7        7.77       12.13      6.17 o 
  -3  13   7        0.01        3.24      4.44 o 
  -2  13   7       18.30       23.96     11.13 o 
 -10   0   8        3.82        1.55      3.18 o 
  -9   0   8        5.69        3.77      2.96 o 
  -8   0   8       54.26       53.15      2.64 o 
  -7   0   8       88.49       91.04      2.18 o 
  -6   0   8      472.08      493.10     19.09 o 
  -5   0   8      216.36      199.33     23.44 o 
  -4   0   8      120.36      114.13      6.43 o 
  -3   0   8      151.20      121.85     12.24 o 
  -2   0   8       75.14       62.20     11.28 o 
  -1   0   8      191.44      156.17      7.46 o 
   0   0   8      252.47      197.23      9.52 o 
   1   0   8       19.61       21.12      7.14 o 
   2   0   8       58.33       51.78      3.73 o 
   3   0   8      101.49       96.59      8.28 o 
   4   0   8       15.59       20.53      7.80 o 
 -10   1   8        0.01       -2.14      2.14 o 
  -9   1   8        0.00       -0.23      2.07 o 
  -8   1   8        0.52        1.36      1.39 o 
  -7   1   8       20.83       26.22      3.17 o 
  -6   1   8        0.53        7.73      2.58 o 
  -5   1   8      275.84      273.31      9.34 o 
  -4   1   8       92.08       86.68      7.70 o 
  -3   1   8       11.63        9.14      1.18 o 
  -2   1   8       19.89       20.70      1.52 o 
  -1   1   8        0.06       -1.15      1.15 o 
   0   1   8       60.50       40.80      1.67 o 
   1   1   8       28.73       24.39      2.66 o 
   2   1   8        0.52       -0.18      2.40 o 
   3   1   8       66.38       68.53      4.72 o 
   4   1   8        9.34       20.30      5.53 o 
 -10   2   8        5.20        3.01      4.51 o 
  -9   2   8       10.14        7.57      1.96 o 
  -8   2   8        6.01        5.38      1.51 o 
  -7   2   8        4.77        8.13      2.70 o 
  -6   2   8       83.80       84.58      2.22 o 
  -5   2   8      203.60      205.36      6.71 o 
  -4   2   8      225.92      222.42     13.22 o 
  -3   2   8       22.73       21.57      2.03 o 
  -2   2   8       46.07       43.20      2.00 o 
  -1   2   8       39.58       37.78      1.67 o 
   0   2   8       62.32       42.81      2.10 o 
   1   2   8        6.61        3.19      1.59 o 
   2   2   8        0.20        0.08      1.22 o 
   3   2   8        8.29       15.21      4.21 o 
   4   2   8        0.57        5.85      3.94 o 
 -10   3   8        0.10       -1.67      3.58 o 
  -9   3   8        4.91        3.58      1.91 o 
  -8   3   8       12.57        9.45      1.45 o 
  -7   3   8       27.79       32.37      2.37 o 
  -6   3   8       28.52       29.45      3.09 o 
  -5   3   8      307.44      318.30      6.61 o 
  -4   3   8      117.49      116.56      5.51 o 
  -3   3   8      178.99      171.83     10.69 o 
  -2   3   8        1.20        1.12      2.29 o 
  -1   3   8       61.01       49.73      2.41 o 
   0   3   8      113.16       98.58      5.46 o 
   1   3   8        1.68        2.47      1.15 o 
   2   3   8      107.56      100.14      4.01 o 
   3   3   8       94.14       90.91      3.38 o 
   4   3   8        5.95       15.81      3.86 o 
 -10   4   8        0.51        3.39      4.03 o 
  -9   4   8       10.55       10.07      1.81 o 
  -8   4   8        6.94        7.42      1.71 o 
  -7   4   8       25.60       24.22      2.16 o 
  -6   4   8        0.81        1.21      1.55 o 
  -5   4   8       33.98       36.49      1.80 o 
  -4   4   8      284.57      276.49      9.30 o 
  -3   4   8        4.17        1.47      1.79 o 
  -2   4   8      162.72      150.97      6.86 o 
  -1   4   8       12.56       12.43      1.57 o 
   0   4   8       15.87       16.67      2.40 o 
   1   4   8        8.34       12.09      1.89 o 
   2   4   8       20.40       21.70      2.64 o 
   3   4   8       99.83      107.18      5.65 o 
 -10   5   8        0.70       -0.46      2.13 o 
  -9   5   8        0.57       -1.53      3.24 o 
  -8   5   8       29.34       30.90      2.20 o 
  -7   5   8        4.00        1.84      1.58 o 
  -6   5   8        2.90        4.21      1.40 o 
  -5   5   8       24.03       24.08      1.69 o 
  -4   5   8       10.95       10.51      2.08 o 
  -3   5   8      336.83      347.67     13.73 o 
  -2   5   8       11.65       11.27      1.99 o 
  -1   5   8       69.37       69.45      6.06 o 
   0   5   8        2.08        3.06      1.63 o 
   1   5   8        0.84        2.04      2.42 o 
   2   5   8       66.87       64.57      5.08 o 
   3   5   8        5.39        6.63      1.79 o 
  -9   6   8       10.65       15.29      1.98 o 
  -8   6   8       44.63       41.95      2.69 o 
  -7   6   8       30.94       28.85      2.81 o 
  -6   6   8       10.80       10.77      2.71 o 
  -5   6   8        9.42       10.19      1.53 o 
  -4   6   8      206.11      209.99      2.48 o 
  -3   6   8      117.10      121.99      5.54 o 
  -2   6   8       32.41       35.05      2.25 o 
  -1   6   8       22.52       21.22      2.81 o 
   0   6   8       19.20       18.76      1.86 o 
   1   6   8       15.20       13.50      2.69 o 
   2   6   8        6.04        8.66      1.92 o 
   3   6   8        0.68        4.16      2.00 o 
  -9   7   8       13.28       11.90      2.05 o 
  -8   7   8        9.52       11.26      1.89 o 
  -7   7   8        4.54        4.79      2.02 o 
  -6   7   8       31.87       31.41      2.98 o 
  -5   7   8       32.62       32.21      3.27 o 
  -4   7   8       27.80       26.31      1.63 o 
  -3   7   8       97.12       94.46      2.15 o 
  -2   7   8       14.35       15.80      2.14 o 
  -1   7   8        1.11        7.00      2.65 o 
   0   7   8        2.76        5.49      1.77 o 
   1   7   8       58.80       68.23      7.78 o 
   2   7   8      116.56      130.67     15.16 o 
  -8   8   8        2.65        2.42      1.88 o 
  -7   8   8        5.89        6.80      1.80 o 
  -6   8   8       10.08        9.28      1.78 o 
  -5   8   8       27.78       28.25      2.01 o 
  -4   8   8       40.72       37.80      2.44 o 
  -3   8   8      336.93      344.19     14.78 o 
  -2   8   8       20.47       19.63      4.30 o 
  -1   8   8       46.19       48.70      6.09 o 
   0   8   8        0.05       -1.30      2.52 o 
   1   8   8        3.95        5.86      3.86 o 
   2   8   8        9.69       12.14      5.65 o 
  -8   9   8        9.00        9.98      2.04 o 
  -7   9   8        2.56        3.42      1.88 o 
  -6   9   8        4.17       10.55      2.67 o 
  -5   9   8        0.07        1.31      1.27 o 
  -4   9   8        0.57        0.31      1.04 o 
  -3   9   8      193.11      189.80     10.26 o 
  -2   9   8        5.00        0.87      3.70 o 
  -1   9   8        5.96        5.10      7.08 o 
   0   9   8       21.20       31.96     14.05 o 
   1   9   8        3.22        3.97      5.24 o 
  -7  10   8       47.95       56.61      5.69 o 
  -6  10   8       22.09       22.04      2.99 o 
  -5  10   8        1.77        1.59      1.88 o 
  -4  10   8       49.36       51.62      3.23 o 
  -3  10   8       84.19       97.60     10.78 o 
  -2  10   8       35.25       36.80      7.45 o 
  -1  10   8        2.94        6.95      4.22 o 
   0  10   8        6.10       19.23      4.44 o 
  -6  11   8        6.81        5.60      1.59 o 
  -5  11   8       21.76       20.80      3.10 o 
  -4  11   8        0.30        0.49      1.41 o 
  -3  11   8        0.32        1.71      2.83 o 
  -2  11   8       10.57       11.15      5.03 o 
  -1  11   8        4.86        3.72      6.09 o 
  -3  12   8        9.93        9.71      5.51 o 
 -10   1   9        0.91       -2.38      2.38 o 
  -9   1   9        1.26       -1.29      2.30 o 
  -8   1   9       75.69       80.18      4.99 o 
  -7   1   9      210.22      216.32      3.04 o 
  -6   1   9      134.99      135.48      2.68 o 
  -5   1   9      207.63      188.78      8.55 o 
  -4   1   9        1.23        3.13      1.95 o 
  -3   1   9       15.04       13.56      2.08 o 
  -2   1   9      406.14      344.84     10.48 o 
  -1   1   9      104.37       81.54      2.19 o 
   0   1   9        6.90        4.57      1.12 o 
   1   1   9      110.89       93.82      2.19 o 
   2   1   9       17.24       22.32      4.71 o 
   3   1   9       53.66       73.03      6.96 o 
 -10   2   9        0.18       -2.37      3.40 o 
  -9   2   9       26.86       29.15      3.73 o 
  -8   2   9       48.78       47.59      3.71 o 
  -7   2   9       33.29       47.47      5.05 o 
  -6   2   9       79.72       78.35      2.81 o 
  -5   2   9       45.85       47.88      2.70 o 
  -4   2   9       18.89       19.13      2.06 o 
  -3   2   9      150.44      141.97     11.98 o 
  -2   2   9        0.36       -1.43      2.05 o 
  -1   2   9        3.99        1.19      1.02 o 
   0   2   9       35.52       37.05      1.92 o 
   1   2   9       12.66       14.84      2.05 o 
   2   2   9        8.90        9.93      3.54 o 
 -10   3   9       49.99       59.16      5.77 o 
  -9   3   9        9.94        6.58      3.40 o 
  -8   3   9        8.45        5.02      1.66 o 
  -7   3   9       19.52       28.98      5.66 o 
  -6   3   9        2.21        5.44      2.30 o 
  -5   3   9       92.05       93.23      2.96 o 
  -4   3   9        0.26        0.57      1.94 o 
  -3   3   9       41.39       43.40      3.10 o 
  -2   3   9        1.77        2.23      1.42 o 
  -1   3   9       51.76       42.40      4.42 o 
   0   3   9       36.41       39.49      2.76 o 
   1   3   9       27.52       31.54      3.80 o 
   2   3   9       46.69       57.43      2.52 o 
  -9   4   9       20.31       18.56      1.96 o 
  -8   4   9        5.21        2.42      1.70 o 
  -7   4   9        4.73        3.77      1.62 o 
  -6   4   9       92.69      101.69      3.66 o 
  -5   4   9       50.50       51.42      3.12 o 
  -4   4   9       37.56       39.77      2.53 o 
  -3   4   9       19.26       23.39      2.20 o 
  -2   4   9        8.53        8.56      1.56 o 
  -1   4   9        0.24       -0.89      1.69 o 
   0   4   9        0.32        0.60      1.62 o 
   1   4   9       58.84       68.85      3.85 o 
   2   4   9        0.00        1.63      3.03 o 
  -9   5   9        0.06       -0.76      1.79 o 
  -8   5   9        7.72        4.17      1.79 o 
  -7   5   9        5.09        3.37      1.69 o 
  -6   5   9        0.33        0.97      1.46 o 
  -5   5   9       21.89       25.53      3.30 o 
  -4   5   9       88.69       90.49      3.11 o 
  -3   5   9      114.63      109.40      3.58 o 
  -2   5   9      136.83      139.72     12.76 o 
  -1   5   9        4.07        4.15      2.23 o 
   0   5   9       83.16       93.72      8.24 o 
   1   5   9       55.55       55.76      4.84 o 
   2   5   9       25.54       31.23      3.65 o 
  -9   6   9        1.43        1.46      1.92 o 
  -8   6   9        0.00       -0.15      1.76 o 
  -7   6   9        2.88        1.41      1.70 o 
  -6   6   9       35.74       33.80      1.99 o 
  -5   6   9       17.11       17.68      2.13 o 
  -4   6   9       19.97       19.01      1.35 o 
  -3   6   9       14.67       15.84      3.05 o 
  -2   6   9        4.24        9.49      2.71 o 
  -1   6   9        2.04        5.22      2.97 o 
   0   6   9        0.21        3.48      3.48 o 
   1   6   9        7.41       11.77      3.26 o 
  -8   7   9       14.47       12.13      2.02 o 
  -7   7   9        4.98        6.32      1.93 o 
  -6   7   9        0.12        0.05      2.26 o 
  -5   7   9        0.15       -2.02      2.02 o 
  -4   7   9        2.40        1.73      1.25 o 
  -3   7   9        4.45        3.78      1.34 o 
  -2   7   9       11.61       12.96      4.58 o 
  -1   7   9        0.06        2.85      2.43 o 
   0   7   9      127.80      133.53     10.42 o 
   1   7   9       31.72       35.52      6.79 o 
  -8   8   9        0.52        0.43      1.93 o 
  -7   8   9        5.39        4.69      1.87 o 
  -6   8   9       35.18       40.37      3.14 o 
  -5   8   9        6.83        3.93      1.81 o 
  -4   8   9       23.49       19.77      2.98 o 
  -3   8   9        4.84        2.75      1.56 o 
  -2   8   9        0.12       -0.69      2.25 o 
  -1   8   9        0.01        1.56      3.73 o 
   0   8   9        0.55        0.86      2.87 o 
  -7   9   9        0.01       -0.56      1.92 o 
  -6   9   9        8.66       12.43      2.02 o 
  -5   9   9      134.63      157.74      7.49 o 
  -4   9   9       65.65       66.80      6.40 o 
  -3   9   9        0.03       -1.64      1.64 o 
  -2   9   9       11.22        7.14      4.58 o 
  -1   9   9       27.25       36.04     12.05 o 
  -6  10   9        1.28        1.57      1.96 o 
  -5  10   9      103.99      104.87      8.75 o 
  -4  10   9        4.41        3.69      1.32 o 
  -3  10   9       46.99       59.55      4.66 o 
  -2  10   9        5.20        4.42      4.34 o 
  -9   0  10        3.76        2.74      3.77 o 
  -8   0  10       24.50       15.75      3.85 o 
  -7   0  10      331.64      328.80      9.10 o 
  -6   0  10        5.04       18.12      3.55 o 
  -5   0  10      141.09      147.90      5.47 o 
  -4   0  10      136.99      130.82      5.40 o 
  -3   0  10       51.38       61.45      5.03 o 
  -2   0  10       43.89       48.29      4.95 o 
  -1   0  10        0.37        2.99      3.59 o 
   0   0  10       37.56       40.79      6.84 o 
   1   0  10       14.65       23.85     10.39 o 
  -9   1  10        7.79        2.85      2.69 o 
  -8   1  10       76.46       74.76      4.05 o 
  -7   1  10        2.38        4.71      4.66 o 
  -6   1  10       46.88       59.02      4.29 o 
  -5   1  10        0.03        1.10      2.83 o 
  -4   1  10       24.65       30.14      2.40 o 
  -3   1  10       20.00       22.24      3.02 o 
  -2   1  10        3.43        3.28      2.90 o 
  -1   1  10        3.14        1.87      2.11 o 
   0   1  10        4.66       11.72      3.93 o 
   1   1  10        9.99       13.66      4.23 o 
  -9   2  10       16.58       12.72      3.92 o 
  -8   2  10        0.34       -1.11      3.48 o 
  -7   2  10       94.40      102.40      6.25 o 
  -6   2  10        0.96        1.18      3.28 o 
  -5   2  10        0.12        1.20      2.53 o 
  -4   2  10       11.92       15.59      2.42 o 
  -3   2  10        4.64        7.04      2.24 o 
  -2   2  10        1.03        1.75      1.59 o 
  -1   2  10       29.57       32.05      2.22 o 
   0   2  10        1.07        2.43      2.05 o 
   1   2  10       32.45       44.56      4.86 o 
  -9   3  10       57.67       58.42      6.14 o 
  -8   3  10       55.10       50.10      3.92 o 
  -7   3  10        0.16       -3.86      4.95 o 
  -6   3  10        2.09        5.28      3.75 o 
  -5   3  10        0.26        3.59      3.62 o 
  -4   3  10      140.69      140.51      4.15 o 
  -3   3  10        7.92        6.39      1.98 o 
  -2   3  10       72.05       73.86      3.29 o 
  -1   3  10        6.15        5.14      1.50 o 
   0   3  10        2.88        5.33      3.29 o 
   1   3  10        0.26        0.54      4.26 o 
  -9   4  10       53.20       55.71      3.91 o 
  -8   4  10        1.37       -0.62      2.70 o 
  -7   4  10        1.45       -1.40      1.70 o 
  -6   4  10       15.53       24.39      5.09 o 
  -5   4  10       89.11       98.90      3.15 o 
  -4   4  10       19.99       30.35      5.38 o 
  -3   4  10       25.49       26.06      5.34 o 
  -2   4  10       10.98       15.92      3.27 o 
  -1   4  10        2.36        4.03      3.25 o 
   0   4  10        2.12        5.13      3.03 o 
   1   4  10       20.61       31.80      5.77 o 
  -8   5  10        7.68        8.40      1.93 o 
  -7   5  10        3.13        1.76      1.80 o 
  -6   5  10       22.62       33.18      6.83 o 
  -5   5  10        3.83        8.18      4.19 o 
  -4   5  10       57.47       62.73      3.09 o 
  -3   5  10        0.90        6.77      3.85 o 
  -2   5  10       17.94       20.33      4.88 o 
  -1   5  10       21.53       26.43      4.53 o 
   0   5  10        0.01        3.18      2.21 o 
  -8   6  10       15.56       15.97      2.11 o 
  -7   6  10        1.56       -1.00      1.82 o 
  -6   6  10       25.95       26.98      2.47 o 
  -5   6  10       35.84       36.53      3.33 o 
  -4   6  10        0.36        0.86      2.43 o 
  -3   6  10       10.72       14.92      2.95 o 
  -2   6  10       14.75       16.11      3.19 o 
  -1   6  10      155.03      172.93      8.95 o 
   0   6  10       26.13       28.92      4.93 o 
  -7   7  10        3.48        5.38      2.05 o 
  -6   7  10       30.00       25.53      9.87 o 
  -5   7  10        1.82       -1.90      2.69 o 
  -4   7  10        9.66        9.76      1.52 o 
  -3   7  10       20.11       22.99      5.06 o 
  -2   7  10       63.30       69.85      7.10 o 
  -1   7  10       14.98       18.69      4.31 o 
  -6   8  10        1.84        2.18      2.88 o 
  -5   8  10       32.18       30.99      7.21 o 
  -4   8  10       10.32        9.54      4.17 o 
  -3   8  10        8.91        8.54      2.87 o 
  -2   8  10       41.78       47.39      7.17 o 
  -8   1  11       32.23       25.96      4.51 o 
  -7   1  11        4.61       31.99     10.13 o 
  -6   1  11        7.12       19.60      3.92 o 
  -5   1  11        1.04       12.85      2.67 o 
  -4   1  11       13.19       27.06      3.01 o 
  -3   1  11        0.32       12.18      2.87 o 
  -2   1  11       11.34       27.62      3.62 o 
  -1   1  11       53.24       61.42      3.74 o 
  -8   2  11        1.91       -3.70      3.92 o 
  -7   2  11        9.81       17.19      8.32 o 
  -6   2  11       35.59       50.31      7.17 o 
  -5   2  11        1.80       10.29      5.81 o 
  -4   2  11      150.99      157.66      3.56 o 
  -3   2  11        8.97       17.70      3.44 o 
  -2   2  11       80.37       83.91      3.27 o 
  -1   2  11       32.00       27.97      4.75 o 
  -8   3  11       55.30       56.65      5.99 o 
  -7   3  11        7.49        9.68      4.39 o 
  -6   3  11        4.05        9.78      4.39 o 
  -5   3  11        0.31        7.11      3.75 o 
  -4   3  11        0.30        8.17      4.23 o 
  -3   3  11       19.39       35.19      3.13 o 
  -2   3  11        7.80        7.49      3.11 o 
  -1   3  11        0.28        2.52      4.71 o 
  -7   4  11        6.69        2.16      2.88 o 
  -6   4  11       16.44       37.03     14.85 o 
  -5   4  11       21.71       41.71     12.28 o 
  -4   4  11       17.78       20.67      4.03 o 
  -3   4  11      100.75      106.90      6.51 o 
  -2   4  11       13.51       22.38      4.29 o 
  -7   5  11       25.12       32.52      3.55 o 
  -6   5  11       27.64       35.65      7.01 o 
  -5   5  11        2.61        6.04      6.90 o 
  -4   5  11       22.81       38.60      8.13 o 
  -3   5  11       20.72       26.68      6.61 o 
  -2   5  11       16.06       15.46      2.26 o 
  -6   6  11        5.45       -0.79      3.62 o 
  -5   6  11        2.67        4.04      4.17 o 
  -4   6  11        7.87       18.38      4.18 o 
  -3   6  11       30.76       47.70      5.10 o 
                                                 
